# Supplementary material for: Halfway rotational atherectomy for calcified lesions: Comparison with conventional rotational atherectomy in a propensity-score matched analysis
Source: PLoS One. 2019 Jul 5;14(7):e0219289. doi: 10.1371/journal.pone.0219289 (PMC6611662; doi:10.1371/journal.pone.0219289)
Supplement: S1 File — (XLSX) [file pone.0219289.s001.xlsx]

## Sheet: Rota halfway database N = 307_s
Study Number	Age	Male1__female0	Height (cm)	BW (kg)	Body mass index	Overweight	HTN	DM	Dyslipidemia	Current smoker	Creatinine at admission	eGFR	CRF	CRF on HD	Statin treatment	Target lesion (from)	RCA1__LM-LAD2__LCX3	LM-LAD1_other0	Guide cathe size (Fr)	Final procedure	Reference diameter (mm)	Lesion length (mm)	Minimum_lumen_diameter_stented(mm)	Mean_lumen_diameter_stented(mm)	lesion_angle__mild1__moderate2__severe3	CTO	Culprit lesion in ACS	IABP during RA	Initial burr size	Final burr size	Initial_burr_to_artery_ratio	Final_burr_to_artery_ratio	Number of burr size	floppy_support_switch	Total run time (seconds)	Mean rotational speed (x 1000 rpm)	Mean single run time (seconds)	Maximum speed reduction during RA (rpm)	SBP just before RA (mmHg)	DBP just before RA (mmHg)	HR just before RA (per minute)	Slow flow just after Rota	TIMI flow just after Rota	Periprocedural MI with slow flow	Any_perforation_including_burr_and_wire	Minor_perforation_due_to_wire	Major perforation due to Burr	Burr entrapment	Full RA1__Successful balloon dilatation following haflway RA2__Unsuccessful balloon dilatation following halfway RA requiring Full RA3__Unsuccessful delivery of any device following halfway RA_
1	76	1	161	71	27.3909	1	1	1	1	0	1.15	61.8283	0	0	1	#7	2	1	7	Rota+DES	2.77	12.86	2.65	3.09	1	0	0	0	1.25	1.25	0.451264	0.451264	1	floppy	102	182.8	20.4	6000	120	70	76	0	3	0	0	0	0	0	1
2	68	1	170	72	24.9135	0	1	0	1	0	0.89	85.0046	0	0	1	#7	2	1	7	Rota+DES	1.42	22.25	1.87	2.39	1	0	0	0	1.25	1.25	0.880282	0.880282	1	support	98	183.2	19.6	5000	132	88	72	0	3	0	0	0	0	0	1
3	80	1	169.5	64	22.2762	0	1	1	1	0	0.82	90.4002	0	0	1	#6	2	1	7	Rota+DES	2.4	14.07	2.4	3.04	1	0	0	0	1.25	1.25	0.520833	0.520833	1	floppy	62	140.3	20.7	6000	130	86	72	0	3	0	0	0	0	0	1
4	70	0	147	50	23.1385	0	1	1	1	0	0.6	98.8327	0	0	1	#1	1	0	7	Rota+Covered Stent	3.6	64	3.32	3.9	3	0	0	1	1.25	1.25	0.347222	0.347222	1	support	185	136.7	16.8	30000	156	70	63	1	0	1	1	0	1	0	1
5	74	0	148	65	29.6749	1	1	1	1	0	0.67	86.0394	0	0	1	#6	2	1	7	Rota+DES	2.28	43.95	2.33	2.81	1	0	0	0	1.25	1.25	0.548246	0.548246	1	floppy	149	141.1	21.3	5000	184	76	64	0	3	0	0	0	0	0	1
6	78	0	141	45.3	22.7856	0	1	0	1	0	0.94	57.5913	0	0	1	#11	3	0	7	Rota+DES	2.33	14.08	2.02	2.51	3	0	0	0	1.25	1.25	0.536481	0.536481	1	floppy	126	181.5	21	8000	175	71	57	1	1	0	0	0	0	0	1
7	75	1	162	58	22.1003	0	1	1	1	0	0.94	78.2368	0	0	1	#6	2	1	7	Rota+DES	1.74	48.89	1.87	2.41	1	0	0	0	1.25	1.25	0.718391	0.718391	1	floppy	140	187.5	23.3	5000	132	68	56	1	2	0	0	0	0	0	1
8	72	1	163.5	58.3	21.8089	0	1	0	1	1	0.8	95.0241	0	0	1	#6	2	1	7	Rota+DES	1.83	26.75	2	2.7	1	0	0	0	1.25	1.75	0.68306	0.956284	2	support	85	134.4	17	5000	132	80	66	0	3	0	0	0	0	0	1
9	67	1	166	40.7	14.7699	0	1	0	0	0	2.38	27.4015	1	0	0	#6	2	1	7	Rota+DES	2.94	19.91	2.89	3.34	1	0	0	0	1.25	1.25	0.42517	0.42517	1	floppy	111	186.8	22.2	3000	156	96	86	0	3	0	0	0	0	0	1
10	70	1	154	57.3	24.1609	0	0	0	1	1	0.68	115.284	0	0	1	#1	1	0	7	Rota+BMS	3.35	5.97	2.88	3.89	1	0	0	0	1.25	1.25	0.373134	0.373134	1	floppy	88	134.8	22	8000	152	86	54	0	3	0	0	0	0	0	1
11	79	0	146	49	22.9874	0	1	0	1	0	1.62	30.6509	0	0	1	#6	2	1	7	Rota+DES	2.77	44.2	2.17	3.19	2	0	0	0	1.25	1.25	0.451264	0.451264	1	floppy	97	135.6	19.4	6000	173	56	71	0	3	0	0	0	0	0	1
12	62	1	171.2	70.4	24.0196	0	1	1	0	1	1.2	61.349	0	0	0	#1	1	0	7	Rota+DES	2.06	9.67	2.76	3.24	1	0	0	0	1.5	1.5	0.728155	0.728155	1	floppy	84	139.5	21	8000	160	80	72	0	3	0	0	0	0	0	1
13	71	1	165	53.7	19.7245	0	1	1	1	0	2.67	23.7158	1	0	1	#7	2	1	7	Rota+DES	2.06	54.04	1.88	2.54	2	0	0	0	1.25	1.25	0.606796	0.606796	1	floppy	159	192.8	19.9	3000	158	72	68	0	3	0	0	0	0	0	1
14	71	1	169	68.9	24.1238	0	1	1	1	0	0.91	82.1294	0	0	1	#6	2	1	7	Rota+DES	2.35	31.66	2.66	3.12	2	0	0	0	1.25	1.25	0.531915	0.531915	1	floppy	181	138	22.6	8000	150	76	56	0	3	0	0	0	0	0	1
15	82	1	155	53	22.0604	0	1	1	0	0	1.62	40.9971	0	0	0	#6	2	1	6	Rota+DES	1.8	21.87	1.84	2.81	2	0	1	0	1.25	1.25	0.694444	0.694444	1	floppy	129	150.3	21.5	5000	111	38	97	0	3	0	0	0	0	0	1
16	79	1	169	75.6	26.4697	1	1	0	1	0	0.64	120.639	0	0	1	#6	2	1	7	Rota+DES	2.76	18.71	2.04	2.61	2	0	0	0	1.25	1.25	0.452899	0.452899	1	floppy	83	139	20.8	4000	130	74	72	0	3	0	0	0	0	0	1
17	78	1	173	71	23.7228	0	1	1	0	0	1.02	70.6347	0	0	0	#1	1	0	7	Rota+DES	4.16	12.45	3.29	4.21	3	0	0	0	1.5	1.5	0.360577	0.360577	1	floppy	154	190.4	22	7000	160	72	72	1	2	0	0	0	0	0	1
18	78	0	146	37	17.3579	0	0	0	1	0	5.32	7.79192	1	1	1	#7	2	1	7	Rota+DES	2.72	31.39	2.79	3.28	1	0	0	0	1.25	1.25	0.459559	0.459559	1	floppy	77	140	19.3	4000	120	72	72	0	3	0	0	0	0	0	1
19	77	1	161	60.7	23.4173	0	1	1	1	0	1.29	54.0082	0	0	1	#6	2	1	7	Rota+DES	1.89	39.55	1.76	2.53	1	0	0	0	1.25	1.25	0.661376	0.661376	1	floppy	126	138.5	21	7000	172	90	60	0	3	0	0	0	0	0	1
20	77	1	163.8	41.8	15.5793	0	1	1	1	0	1.06	67.745	0	0	1	#6	2	1	7	Rota+DES	2.78	14.88	2.42	3.11	1	0	0	0	1.25	1.75	0.44964	0.629496	2	floppy	239	136.2	21.7	8000	120	56	68	0	3	0	0	0	0	0	1
21	53	1	168.4	68.6	24.1902	0	1	0	1	0	0.9	88.2702	0	0	1	#6	2	1	7	Rota+DES	2.58	23.54	2.43	2.88	1	0	0	0	1.25	1.25	0.484496	0.484496	1	floppy	76	140.5	19	5000	139	82	58	1	2	0	1	1	0	0	1
22	74	1	156.3	42.1	17.2331	0	1	0	1	1	0.73	105.029	0	0	1	#7	2	1	7	Rota+DES	2.72	13.96	1.8	2.33	3	0	0	0	1.25	1.25	0.459559	0.459559	1	floppy	118	149.4	23.6	5000	102	64	86	1	2	0	0	0	0	0	2
23	75	1	167	60	21.5139	0	1	1	1	0	6.43	8.506	1	1	1	#11	3	0	7	Rota+DES	3.68	8.74	6.41	3.97	3	0	0	1	1.25	1.25	0.339674	0.339674	1	floppy	70	187	14	12000	124	60	80	0	3	0	0	0	0	0	1
24	83	1	167	63.8	22.8764	0	1	1	1	0	1.12	62.6134	0	0	1	#7	2	1	7	Rota+DES	1.55	37.83	1.8	2.43	2	0	0	0	1.25	1.75	0.806452	1.12903	2	floppy	182	181.8	18.2	6000	131	71	62	1	2	0	0	0	0	0	1
25	69	1	160	51	19.9219	0	1	1	1	1	0.78	98.6903	0	0	1	#6	2	1	7	Rota+DES	1.95	21.42	2.25	2.67	2	0	0	0	1.25	1.25	0.641026	0.641026	1	floppy	139	185.2	23.2	4000	156	92	72	0	3	0	0	0	0	0	1
26	86	0	144	46	22.1836	0	1	1	1	0	2.77	16.2225	1	0	1	#13	3	0	7	Rota+Covered Stent	1.41	35.82	2.11	2.48	3	0	1	0	1.25	1.25	0.886525	0.886525	1	floppy	108	193.8	18	NA	88	51	112	0	3	0	1	0	1	0	1
27	72	1	159	78.4	31.0114	1	1	1	1	0	0.98	75.1839	0	0	0	#5	2	1	7	Rota+DES	3.07	8.24	3.41	3.74	1	0	0	0	1.25	1.25	0.407166	0.407166	1	floppy	76	186.3	19	3000	142	78	72	0	3	0	0	0	0	0	1
28	66	1	161	57	21.9899	0	1	0	1	1	1.13	64.9259	0	0	1	#6	2	1	7	Rota+DES	2.27	13.58	2.86	3.12	2	0	0	0	1.25	1.25	0.550661	0.550661	1	floppy	120	135.4	24	6000	116	68	54	0	3	0	0	0	0	0	1
29	79	0	153	55	23.4952	0	1	0	1	0	0.88	61.9856	0	0	1	#6	2	1	7	Rota+DES	3.72	12.2	2.87	3.33	3	0	0	0	1.25	1.25	0.336022	0.336022	1	floppy	91	136.6	18.2	5000	118	72	74	0	3	0	0	0	0	0	2
30	79	1	153	56	23.9224	0	1	0	1	0	0.79	94.6146	0	0	1	#1	1	0	7	Rota+DES	2.59	31.67	2.67	3.07	1	0	1	1	1.25	1.25	0.482625	0.482625	1	floppy	30	185	15	NA	146	68	100	1	2	1	0	0	0	0	1
31	78	1	173	71	23.7228	0	1	1	0	0	1.05	68.311	0	0	0	#13	3	0	7	Rota+DES	1.68	32.91	1.81	2.34	2	0	0	0	1.25	1.25	0.744048	0.744048	1	switch	247	173.9	24.7	NA	170	81	76	0	3	0	0	0	0	0	1
32	81	0	152.2	47.7	20.5916	0	1	0	1	0	0.67	84.4752	0	0	1	#5	2	1	7	Rota+DES	3.1	6.13	2.59	3.47	3	0	1	1	1.25	1.25	0.403226	0.403226	1	floppy	59	184.7	19.7	4000	153	60	68	0	3	0	0	0	0	0	1
33	61	1	153	50	21.3593	0	1	1	1	0	1.8	38.5506	0	0	1	#6	2	1	7	Rota+DES	1.68	23.88	2.45	2.84	1	0	0	0	1.25	1.25	0.744048	0.744048	1	floppy	87	182.5	21.8	3000	197	78	53	0	3	0	0	0	0	0	1
34	78	1	174	68.9	22.7573	0	1	1	1	0	0.99	73.1105	0	0	1	#7	2	1	7	Rota+DES	1.64	33.58	1.91	2.42	3	0	0	0	1.25	1.25	0.762195	0.762195	1	floppy	266	147.8	26.6	6000	166	82	74	1	1	0	0	0	0	0	2
35	68	1	165	68	24.977	0	1	0	1	1	0.72	108.562	0	0	1	#6	2	1	7	Rota+DES	2.82	8.5	2.4	2.55	1	0	0	0	1.25	1.25	0.443262	0.443262	1	floppy	82	181	20.5	2000	172	86	72	0	3	0	0	0	0	0	1
36	68	1	159	61.3	24.2475	0	1	0	1	0	0.97	76.9669	0	0	1	#6	2	1	7	Rota+DES	1.96	37.49	1.81	2.38	2	0	0	0	1.25	1.25	0.637755	0.637755	1	floppy	190	138	23.8	4000	145	85	90	0	3	0	0	0	0	0	2
37	83	1	163	60.7	22.8462	0	0	1	1	0	0.66	115.269	0	0	1	#6	2	1	7	Rota+DES	2.42	54.24	2.1	2.51	1	0	0	0	1.25	1.25	0.516529	0.516529	1	floppy	131	134.8	21.8	5000	156	78	62	1	2	0	0	0	0	0	1
38	79	0	153	55	23.4952	0	1	0	0	0	0.88	61.9856	0	0	0	#1	1	0	7	Rota+DES	3.11	46.39	2.02	3.5	2	0	0	0	1.25	1.75	0.401929	0.562701	2	floppy	217	159.8	18.1	NA	132	76	80	1	2	0	0	0	0	0	1
39	70	1	167	68	24.3824	0	1	1	1	0	0.81	94.2088	0	0	1	#6	2	1	7	Rota+DES	2.31	38.09	2.12	3.12	2	0	0	0	1.25	1.25	0.541126	0.541126	1	floppy	119	138.2	19.8	6000	126	76	58	1	2	0	0	0	0	0	1
40	78	1	164.5	63.1	23.3183	0	1	1	0	0	1.15	61.5032	0	0	0	#6	2	1	7	Rota+DES	2.17	40.39	1.8	2.56	2	0	0	0	1.25	1.25	0.576037	0.576037	1	floppy	101	140.2	20.2	7000	172	96	68	1	2	0	0	0	0	0	1
41	81	1	161	56	21.6041	0	1	0	1	0	6.76	7.90419	1	1	1	#1	1	0	7	Rota+DES	2.57	4.5	3.07	3.43	1	0	0	0	1.25	1.25	0.486381	0.486381	1	support	35	187	17.5	6000	162	70	56	0	3	0	0	0	0	0	1
42	65	1	172	66	22.3094	0	1	1	1	0	0.79	98.4362	0	0	1	#6	2	1	7	Rota+DES	2.2	50.17	2.2	2.86	1	0	0	0	1.25	1.25	0.568182	0.568182	1	floppy	103	137.8	20.6	7000	142	78	72	0	3	0	0	0	0	0	1
43	93	1	160	47	18.3594	0	1	0	1	0	6.85	7.56918	1	1	1	#1	1	0	7	Rota+DES	2.64	5.49	2.62	3.34	1	0	1	0	1.25	1.25	0.473485	0.473485	1	support	69	185	17.3	5000	150	60	74	0	3	0	0	0	0	0	1
44	72	1	158	63	25.2363	1	1	0	1	0	0.91	81.8966	0	0	1	#6	2	1	7	Rota+DES	1.97	36.01	1.96	2.46	2	0	0	0	1.25	1.25	0.634518	0.634518	1	floppy	133	137.7	22.2	5000	143	73	54	0	3	0	0	0	0	0	1
45	70	0	148	48	21.9138	0	1	0	1	1	0.54	111.61	0	0	1	#6	2	1	7	Rota+DES	2.46	25.13	2.54	3.42	2	0	0	0	1.25	1.25	0.50813	0.50813	1	floppy	87	137.5	21.8	3000	122	65	48	0	3	0	0	0	0	0	2
46	81	1	160	70	27.3438	1	1	1	1	0	1.27	54.4285	0	0	1	#6	2	1	7	Rota+DES	2.13	37.37	2.35	3.13	1	0	0	1	1.25	1.25	0.586854	0.586854	1	floppy	83	138	20.8	3000	164	52	70	0	3	0	0	0	0	0	1
47	79	1	155	52.6	21.8939	0	1	0	1	0	0.94	77.4159	0	0	1	#7	2	1	7	Rota+DES	1.8	12.88	2	2.44	1	0	0	0	1.25	1.25	0.694444	0.694444	1	floppy	146	185.7	24.3	5000	148	72	60	0	3	0	0	0	0	0	1
48	66	1	169	64	22.4082	0	1	0	1	0	10.6	4.90307	1	1	1	#6	2	1	7	Rota+DES	2.28	45.65	2.47	3.33	1	0	0	1	1.25	1.25	0.548246	0.548246	1	floppy	106	190.8	17.7	20000	168	82	67	0	3	0	0	0	0	0	1
49	78	1	168	71	25.1559	1	1	1	1	0	0.79	94.8596	0	0	0	#7	2	1	6	Rota+DES	2.21	20.11	2.64	3.03	1	0	0	0	1.25	1.25	0.565611	0.565611	1	floppy	149	195.1	21.3	7000	116	70	70	0	3	0	0	0	0	0	1
50	60	0	151.1	50.4	22.075	0	1	0	1	0	0.66	91.3532	0	0	1	#7	2	1	7	Rota+DES	1.87	7.27	1.66	2.06	1	0	0	0	1.25	1.25	0.668449	0.668449	1	floppy	109	138.4	21.8	5000	159	79	63	0	3	0	0	0	0	0	1
51	64	1	170	54.5	18.8581	0	1	0	1	0	0.79	98.7465	0	0	1	#7	2	1	7	Rota+DES	2.08	9.32	1.51	2.16	3	0	0	0	1.25	1.25	0.600962	0.600962	1	floppy	53	188	17.7	3000	121	60	68	1	1	0	0	0	0	0	1
52	83	1	145	39.5	18.7872	0	1	0	1	0	5.53	9.91655	1	1	1	#1	1	0	8	Rota+DES	1.77	17.51	2.46	3.42	3	0	1	0	1.5	1.5	0.847458	0.847458	1	support	188	189	23.5	NA	126	55	53	1	2	0	0	0	0	0	2
53	73	1	152	50.7	21.9443	0	1	1	1	0	1.21	58.7827	0	0	1	#1	1	0	7	Rota+DES	2.09	54.51	2.13	2.97	2	0	0	0	1.25	1.25	0.598086	0.598086	1	floppy	157	139.4	22.4	7000	140	70	60	1	1	1	0	0	0	0	2
54	59	1	170	64.4	22.2837	0	1	1	1	0	0.91	85.2749	0	0	1	#7	2	1	7	Rota+DES	1.81	18.52	1.87	2.33	2	0	0	0	1.25	1.25	0.690608	0.690608	1	floppy	128	187.7	21.3	5000	128	68	54	0	3	0	0	0	0	0	2
55	83	0	146	41	19.2344	0	1	0	1	0	5.53	7.35808	1	1	1	#7	2	1	7	Rota+DES	2.21	17.13	2.15	2.66	3	0	0	0	1.25	1.25	0.565611	0.565611	1	floppy	58	181.8	14.5	10000	164	68	52	0	3	0	0	0	0	0	1
56	68	1	163	63.7	23.9753	0	1	1	1	0	0.82	93.4324	0	0	1	#6	2	1	7	Rota+DES	1.64	34.64	2.09	2.81	2	0	0	0	1.25	1.25	0.762195	0.762195	1	floppy	104	186.8	20.8	8000	120	80	70	1	1	0	0	0	0	0	1
57	78	0	148	46.7	21.32	0	1	1	1	0	0.71	79.6149	0	0	1	#1	1	0	8	Unsuccess	2.63	23.89	NA	NA	2	1	0	0	1.25	1.25	0.475	0.475285	1	support	80	184.8	16	NA	119	52	56	1	0	0	0	0	0	0	4
58	83	1	160	53.5	20.8984	0	1	0	1	0	1.12	62.6134	0	0	1	#6	2	1	7	Rota+DES	2.23	27.07	1.94	2.44	2	0	0	0	1.25	1.25	0.560538	0.560538	1	floppy	134	136.3	22.3	4000	124	54	74	0	3	0	0	0	0	0	2
59	61	1	165.5	70	25.5565	1	1	0	1	0	0.81	96.8778	0	0	1	#5	2	1	7	Rota+DES	2.01	48.6	2.24	3.13	1	0	1	1	1.25	1.25	0.621891	0.621891	1	floppy	138	185.3	19.7	4000	100	64	92	1	2	1	0	0	0	0	1
60	78	0	145.7	44.3	20.8682	0	1	1	1	0	0.76	73.6017	0	0	1	#6	2	1	7	Rota+DES	1.68	10.56	2.4	2.61	2	0	0	0	1.25	1.25	0.744048	0.744048	1	support	82	185.3	20.5	4000	128	56	74	0	3	0	0	0	0	0	1
61	63	1	173.5	59.8	19.8656	0	1	0	1	1	1.3	55.7547	0	0	1	#6	2	1	7	Rota+DES	2.34	17.24	2.29	2.86	1	0	0	0	1.25	1.25	0.534188	0.534188	1	floppy	71	186.8	17.8	5000	166	88	70	0	3	0	0	0	0	0	1
62	85	1	158	54.9	21.9917	0	1	0	1	0	1.02	69.4131	0	0	1	#7	2	1	7	Rota+DES	2.04	14.25	2.08	2.62	1	0	0	0	1.25	1.25	0.612745	0.612745	1	floppy	148	137.9	21.1	6000	128	76	76	1	1	0	1	1	0	0	1
63	75	1	171	69.8	23.8706	0	1	0	1	0	0.81	92.8985	0	0	1	#6	2	1	7	Rota+DES	1.57	64.08	2.05	2.91	1	0	0	0	1.25	1.25	0.796178	0.796178	1	floppy	80	158.6	16	3000	151	83	80	1	2	0	0	0	0	0	1
64	82	1	164	58.4	21.7133	0	1	0	1	0	4.4	12.9416	1	1	1	#5	2	1	7	Rota+DES	2.84	31.96	2.27	3.2	2	0	0	0	1.25	1.25	0.440141	0.440141	1	floppy	82	183.4	16.4	8000	144	56	60	0	3	0	0	0	0	0	1
65	76	1	169	54.2	18.9769	0	1	1	1	0	0.93	78.9957	0	0	1	#6	2	1	7	Rota+DES	2.01	23.09	2.07	3.15	1	0	0	0	1.25	1.25	0.621891	0.621891	1	floppy	63	137.8	15.8	3000	126	66	56	0	3	0	0	0	0	0	1
66	66	1	170	64.3	22.2491	0	1	0	1	1	0.81	95.3408	0	0	1	#5	2	1	7	Rota+Balloon	2.51	9.25	NA	NA	2	0	0	0	1.25	1.75	0.498008	0.697211	2	floppy	283	138.1	20.2	7000	160	88	50	0	3	0	0	0	0	0	1
67	54	1	168	67.2	23.8095	0	1	0	1	0	0.74	110.222	0	0	1	#1	1	0	7	Rota+DES	1.68	64.14	1.8	3.06	1	0	0	0	1.5	1.5	0.892857	0.892857	1	support	242	192.4	18.6	11000	136	88	72	1	2	0	0	0	0	0	1
68	67	1	158	57	22.8329	0	1	0	1	0	1.34	53.1699	0	0	1	#6	2	1	7	Rota+DES	2.86	34.13	2.88	3.34	2	0	1	1	1.25	1.25	0.437063	0.437063	1	floppy	73	191.5	18.3	3000	120	67	94	0	3	0	0	0	0	0	1
69	76	1	175	72.4	23.6408	0	1	1	1	0	0.81	92.6491	0	0	1	#7	2	1	7	Rota+DES	2.56	8.98	2.71	2.97	1	0	0	0	1.25	1.25	0.488281	0.488281	1	floppy	48	137.3	16	4000	134	90	78	0	3	0	0	0	0	0	1
70	67	1	173	71	23.7228	0	1	0	1	1	1.28	56.0563	0	0	1	#7	2	1	7	Rota+BMS	2.74	8.48	2.98	3.32	2	0	0	0	1.25	1.25	0.456204	0.456204	1	floppy	46	141.3	15.3	3000	192	108	95	0	3	0	0	0	0	0	1
71	75	1	160	59.1	23.0859	0	1	1	1	0	0.64	121.918	0	0	1	#1	1	0	7	Rota+DES	2.52	23.61	2.24	2.8	2	0	0	0	1.25	1.25	0.496032	0.496032	1	switch	238	142.9	23.8	6000	132	70	64	0	3	0	0	0	0	0	1
72	85	0	150	40	17.7778	0	1	0	1	0	0.81	67.2014	0	0	1	#5	2	1	7	Rota+DES	3.47	14.11	2.3	3.05	2	0	0	0	1.25	1.25	0.360231	0.360231	1	floppy	78	185.5	19.5	3000	184	70	72	0	3	0	0	0	0	0	1
73	66	1	165	74.6	27.4013	1	1	1	1	0	10.67	4.86596	1	1	1	#6	2	1	7	Rota+DES	2.47	6	2.31	3.22	1	0	0	0	1.25	1.75	0.506073	0.708502	2	switch	193	184.7	19.3	4000	147	78	65	0	3	0	0	0	0	0	1
74	82	1	163.6	55.5	20.7361	0	1	1	1	0	1.19	58.5265	0	0	1	#6	2	1	7	Rota+DES	2.87	15.57	2.16	2.39	1	0	0	0	1.5	1.5	0.522648	0.522648	1	floppy	67	141.8	16.8	8000	138	76	58	0	3	0	0	0	0	0	1
75	88	0	153	53	22.6409	0	1	0	1	0	0.85	63.1194	0	0	1	#5	2	1	8	Rota+DES	3.04	5.9	2.64	3.36	1	0	1	1	1.25	1.25	0.411184	0.411184	1	support	101	185.2	16.8	4000	162	60	80	0	3	0	0	0	0	0	1
76	78	1	158.5	59.7	23.7638	0	1	1	1	0	1.25	55.861	0	0	1	#6	2	1	7	Rota+DES	1.99	22.46	2.21	2.67	1	0	0	0	1.25	1.25	0.628141	0.628141	1	floppy	155	178.9	22.1	7000	169	88	67	0	3	0	0	0	0	0	1
77	78	1	154	63.4	26.733	1	0	1	1	0	1	72.2675	0	0	1	#6	2	1	7	Rota+DES	2.57	19.36	2.03	2.59	1	0	0	0	1.25	1.25	0.486381	0.486381	1	floppy	122	181.2	20.3	3000	164	68	44	0	3	0	0	0	0	0	1
78	70	1	167	71.5	25.6373	1	1	0	1	0	0.62	128.252	0	0	1	#6	2	1	7	Rota+DES	2.41	25.18	2.12	3.34	3	0	0	0	1.25	1.25	0.518672	0.518672	1	switch	338	146.1	22.5	8000	144	86	68	0	3	0	0	0	0	0	2
79	50	1	176	64	20.6612	0	0	1	1	1	3.83	16.7933	1	0	1	#6	2	1	7	Rota+DES	2.45	18.46	2.56	3.16	1	0	1	1	1.25	1.25	0.510204	0.510204	1	floppy	113	184.8	18.8	10000	126	74	84	0	3	0	0	0	0	0	1
80	78	1	152	54.9	23.7621	0	1	1	1	0	0.66	116.732	0	0	1	#6	2	1	7	Rota+DES	2.01	25.62	2.38	3.14	1	0	1	1	1.25	1.75	0.621891	0.870647	2	floppy	321	189.3	16.1	5000	172	56	68	0	3	0	0	0	0	0	1
81	67	1	168.1	60.4	21.3748	0	1	0	1	0	0.76	102.302	0	0	1	#5	2	1	7	Rota+DES	3.86	6.02	3.24	4.08	3	0	0	0	1.25	1.25	0.323834	0.323834	1	floppy	86	137.4	17.2	4000	166	74	72	0	3	0	0	0	0	0	1
82	67	1	169	63.5	22.2331	0	1	0	1	0	10.8	4.78381	1	1	1	#2	1	0	8	Rota+DES	3.52	19.16	2.54	2.96	3	0	0	0	1.25	1.25	0.355114	0.355114	1	floppy	144	139.4	20.6	5000	193	88	64	0	3	0	0	0	0	0	1
83	58	1	166.2	62.9	22.7713	0	0	1	1	1	0.74	108.635	0	0	1	#2	1	0	7	Rota+DES	2.81	9.83	2.88	3.18	2	0	0	0	1.5	1.5	0.533808	0.533808	1	floppy	75	139.5	18.8	7000	143	86	82	0	3	0	0	0	0	0	1
84	71	0	157.6	51.3	20.654	0	1	0	1	0	0.7	82.4885	0	0	1	#1	1	0	7	Rota+DES	2.57	8.77	2.76	3.11	1	0	0	0	1.25	1.25	0.486381	0.486381	1	floppy	48	138	16	3000	156	88	64	0	3	0	0	0	0	0	1
85	81	1	164.5	56.6	20.9163	0	1	0	1	0	1.2	58.1086	0	0	1	#6	2	1	7	Rota+DES	1.8	30.77	2.16	2.95	2	0	0	0	1.25	1.25	0.694444	0.694444	1	switch	207	188.2	20.7	5000	148	62	64	1	2	0	0	0	0	0	1
86	78	1	158	52.1	20.8701	0	1	0	1	1	0.92	79.5668	0	0	1	#6	2	1	7	Rota+DES	2.19	8.9	3.23	3.99	1	0	0	0	1.25	1.25	0.570776	0.570776	1	floppy	103	185.8	20.6	4000	203	84	64	0	3	0	0	0	0	0	1
87	76	1	168	59.7	21.1522	0	1	0	1	1	7.34	7.28148	1	1	1	#5	2	1	7	Rota+DES	2	39.18	1.96	3.23	3	0	0	0	1.25	1.25	0.625	0.625	1	floppy	100	187	16.7	5000	146	72	79	0	3	0	0	0	0	0	1
88	71	1	176.3	71.2	22.9074	0	1	0	1	1	0.94	79.1121	0	0	1	#6	2	1	7	Rota+DES	3.66	7.56	3.31	3.85	1	0	0	0	1.25	1.25	0.34153	0.34153	1	floppy	69	138.8	17.3	2000	165	95	60	0	3	0	0	0	0	0	1
89	76	0	145	67.2	31.962	1	1	1	1	0	0.69	82.7189	0	0	1	#7	2	1	7	Rota+DES	1.85	17.47	2.05	2.68	2	0	0	0	1.25	1.25	0.675676	0.675676	1	floppy	108	139.8	21.6	3000	151	67	46	0	3	0	0	0	0	0	1
90	68	1	171	66	22.571	0	1	1	1	0	1.17	61.9944	0	0	1	#6	2	1	7	Rota+DES	1.88	34.2	2.62	3.07	1	0	0	0	1.25	1.25	0.664894	0.664894	1	floppy	129	186.5	21.5	5000	151	76	77	0	3	0	0	0	0	0	1
91	67	1	171	64.2	21.9555	0	1	1	1	0	0.64	124.742	0	0	1	#6	2	1	7	Rota+DES	2.04	26.57	2.14	2.71	1	0	0	0	1.25	1.25	0.612745	0.612745	1	floppy	82	185	20.5	3000	148	73	70	0	3	0	0	0	0	0	1
92	79	1	168.5	68.1	23.9854	0	1	1	1	0	1.04	68.8911	0	0	1	#11	3	0	7	Rota+DES	2.79	16.28	3	3.4	1	0	0	0	1.25	1.25	0.448029	0.448029	1	floppy	97	139.8	16.2	15000	214	110	74	0	3	0	0	0	0	0	1
93	68	1	167.5	55.5	19.7817	0	1	1	1	1	0.56	145.087	0	0	1	#6	2	1	7	Rota+DES	2.53	22.27	2.36	2.89	1	0	0	0	1.25	1.25	0.494071	0.494071	1	floppy	54	189.8	13.5	2000	112	70	73	0	3	0	0	0	0	0	1
94	76	1	161.7	71.1	27.1925	1	1	0	1	0	0.86	86.4613	0	0	1	#6	2	1	7	Rota+DES	2.44	11.7	2.21	3.21	1	0	0	0	1.25	1.25	0.512295	0.512295	1	floppy	64	141.3	16	4000	127	74	58	1	2	0	0	0	0	0	1
95	66	1	152	48.7	21.0786	0	1	0	1	1	0.68	116.669	0	0	1	#6	2	1	7	Rota+DES	1.83	35.69	1.9	2.69	1	0	0	0	1.25	1.25	0.68306	0.68306	1	floppy	132	190.4	18.9	4000	157	94	69	1	1	0	0	0	0	0	1
96	78	1	173	54.3	18.1429	0	0	1	1	0	1.06	67.5678	0	0	0	#6	2	1	7	Rota+DES	2.06	11.59	1.98	2.51	2	0	1	1	1.25	1.25	0.606796	0.606796	1	floppy	153	181.9	21.9	6000	167	85	109	0	3	0	0	0	0	0	1
97	80	0	137.5	37	19.5702	0	1	0	1	0	0.68	83.2529	0	0	1	#6	2	1	7	Rota+DES	1.82	16.69	1.96	2.47	1	0	0	0	1.25	1.25	0.686813	0.686813	1	floppy	33	190	11	2000	205	97	91	0	3	0	0	0	0	0	1
98	68	0	152	49.4	21.3816	0	1	0	1	0	0.74	78.0457	0	0	1	#6	2	1	7	Rota+DES	2.1	23.4	1.95	2.6	2	0	0	0	1.25	1.5	0.595238	0.714286	2	switch	423	184.3	21.2	6000	153	92	65	1	1	0	0	0	0	0	1
99	69	1	160	55.4	21.6406	0	1	1	1	1	0.97	76.7392	0	0	1	#7	2	1	7	Rota+DES	1.93	20.36	1.73	2.31	3	0	0	0	1.25	1.25	0.647668	0.647668	1	floppy	162	181.7	23.1	6000	125	63	53	0	3	0	0	0	0	0	2
100	79	1	165	77.7	28.5399	1	1	1	1	0	0.98	73.7811	0	0	1	#1	1	0	7	Rota+DES	2.99	13.96	2.15	2.69	1	0	1	0	1.25	1.25	0.41806	0.41806	1	floppy	101	183.2	20.2	6000	110	61	57	0	3	0	0	0	0	0	1
101	68	1	167.5	63.9	22.7757	0	1	0	1	1	0.65	122.162	0	0	1	#5	2	1	7	Rota+DES	3.5	13.39	2.99	3.8	1	0	0	0	1.25	1.25	0.357143	0.357143	1	floppy	76	184.8	19	6000	120	64	58	0	3	0	0	0	0	0	1
102	81	0	138.7	37.5	19.493	0	1	0	1	0	0.64	89.061	0	0	1	#6	2	1	7	Rota+DES	2	49.64	2.35	2.81	1	0	0	0	1.25	1.25	0.625	0.625	1	floppy	132	133.7	22	5000	184	100	63	0	3	0	0	0	0	0	1
103	80	1	167.3	58.4	20.8651	0	1	0	1	0	0.95	76.2812	0	0	1	#5	2	1	8	Rota+DES	3.32	47.61	2.33	3.33	3	0	1	1	1.25	1.25	0.376506	0.376506	1	floppy	99	138.5	16.5	3000	160	70	72	0	3	0	0	0	0	0	1
104	71	1	158	62.4	24.996	1	1	0	1	0	0.89	84.2629	0	0	1	#6	2	1	7	Rota+DES	2.96	5.28	2.41	3.26	1	0	0	0	1.25	1.25	0.422297	0.422297	1	floppy	84	136.4	16.8	6000	143	81	56	0	3	0	0	0	0	0	1
105	77	1	165	62.7	23.0303	0	1	0	1	0	0.91	80.788	0	0	1	#6	2	1	7	Rota+DES	2.58	25.54	2.1	2.38	1	0	1	0	1.25	1.25	0.484496	0.484496	1	floppy	59	137.3	14.75	4000	140	65	64	0	3	0	0	0	0	0	1
106	79	1	168.4	60.6	21.3692	0	1	1	1	0	11.25	4.41357	1	1	1	#6	2	1	7	Rota+DES	2.04	40.67	2.34	2.99	1	0	0	0	1.25	1.25	0.612745	0.612745	1	floppy	50	185.8	12.5	3000	184	76	64	0	3	0	0	0	0	0	1
107	72	0	153	60.8	25.9729	1	1	0	1	1	0.81	69.5043	0	0	1	#6	2	1	7	Rota+DES	1.49	45.56	2.28	2.71	2	0	0	0	1.25	1.25	0.838926	0.838926	1	floppy	102	139	14.6	7000	142	75	62	1	1	0	0	0	0	0	1
108	82	0	154	54.2	22.8538	0	1	1	1	0	1.12	46.5736	0	0	1	#7	2	1	7	Rota+DES	1.96	16.89	1.91	2.39	2	0	0	0	1.25	1.25	0.637755	0.637755	1	switch	233	135.8	21.2	5000	157	88	79	1	2	0	0	0	0	0	1
109	77	1	159.5	72.2	28.3802	1	1	0	1	0	0.7	109.355	0	0	1	#2	1	0	7	Rota+DES	3.21	10.21	2.67	3.43	1	0	0	0	1.25	1.25	0.389408	0.389408	1	floppy	35	191	11.7	2000	136	68	53	0	3	0	0	0	0	0	1
110	78	1	154	45.9	19.354	0	1	1	1	0	0.84	88.374	0	0	1	#6	2	1	7	Rota+DES	2.15	31.5	2.14	3.08	2	0	0	0	1.25	1.25	0.581395	0.581395	1	floppy	186	179.6	20.7	4000	132	60	62	1	2	0	0	0	0	0	1
111	80	0	150	39.1	17.3778	0	1	0	1	0	0.68	83.2529	0	0	1	#11	3	0	7	Rota+DES	2.29	55.3	2.2	3.09	1	0	1	1	1.25	1.25	0.545852	0.545852	1	floppy	70	135.8	11.7	5000	127	64	64	0	3	0	0	0	0	0	1
112	76	1	163.6	55.3	20.6613	0	1	0	0	0	0.88	84.1976	0	0	0	#6	2	1	7	Rota+DES	2.33	14.77	2.38	2.83	1	0	0	0	1.25	1.25	0.536481	0.536481	1	floppy	63	177.5	15.8	4000	151	81	96	0	3	0	0	0	0	0	1
113	68	1	157	67.8	27.5062	1	1	0	1	0	0.81	94.7648	0	0	1	#6	2	1	7	Rota+DES	1.56	28.04	2.07	2.78	2	0	1	0	1.25	1.25	0.801282	0.801282	1	floppy	193	172	21.4	7000	137	80	66	1	2	1	0	0	0	0	2
114	80	1	157.2	49.1	19.869	0	1	1	1	0	1.01	71.0762	0	0	1	#6	2	1	7	Rota+DES	2.09	54.53	1.99	3.03	2	0	0	1	1.25	1.25	0.598086	0.598086	1	floppy	226	171.8	22.6	6000	161	70	77	1	1	0	0	0	0	0	1
115	79	1	139.5	47.5	24.4087	0	1	1	1	0	0.71	107.021	0	0	1	#12	3	0	7	Rota+DES	1.76	7.13	1.67	2.68	1	0	1	0	1.5	1.25	0.852273	0.710227	2	support	330	178.7	22	10000	150	70	75	0	3	0	0	0	0	0	1
116	55	1	158	48.2	19.3078	0	1	0	0	0	10.53	5.12699	1	1	0	#5	2	1	7	Rota+DES	4.78	12.63	3.61	4.2	2	0	1	1	1.25	1.25	0.261506	0.261506	1	floppy	122	139	17.4	5000	117	86	115	0	3	0	0	0	0	0	1
117	79	1	163	57	21.4536	0	1	0	1	0	6.96	7.68155	1	0	1	#6	2	1	7	Rota+BMS	2.77	11.94	2.69	3.82	2	0	1	0	1.25	1.25	0.451264	0.451264	1	floppy	101	136	20.2	6000	146	72	85	0	3	0	0	0	0	0	2
118	70	0	161	58.4	22.53	0	1	1	1	0	0.79	71.9491	0	0	0	#7	2	1	7	Rota+DES	2.94	18.09	2.2	2.54	2	0	0	0	1.25	1.25	0.42517	0.42517	1	floppy	282	174.8	21.7	5000	205	86	61	0	3	0	0	0	0	0	1
119	82	1	171.5	52.5	17.8497	0	1	0	1	0	0.98	73.2249	0	0	1	#6	2	1	7	Rota+DES	2.02	57.15	2.58	3.25	2	0	0	0	1.25	1.25	0.618812	0.618812	1	floppy	122	150.8	15.3	10000	230	106	69	0	3	0	0	0	0	0	2
120	84	1	145	55	26.1593	1	1	0	1	0	3.4	17.3413	1	0	1	#5	2	1	7	Rota+DES	1.8	33.79	2.38	3.62	1	0	1	1	1.25	1.75	0.694444	0.972222	2	floppy	140	179	15.6	5000	159	71	91	0	3	0	0	0	0	0	1
121	63	1	164	52.9	19.6684	0	1	1	0	0	3.81	16.1207	1	1	1	#6	2	1	7	Rota+DES	1.71	18.79	2.24	2.57	1	0	0	0	1.25	1.25	0.730994	0.730994	1	floppy	25	178.7	8.3	4000	205	97	99	0	3	0	0	0	0	0	1
122	77	1	160.1	63	24.5786	0	1	1	1	0	0.98	74.1661	0	0	1	#2	1	0	7	Rota+DES	2.24	25.27	2.25	2.81	2	0	0	0	1.25	1.25	0.558036	0.558036	1	floppy	37	159.5	9.3	4000	151	71	76	0	3	0	0	0	0	0	1
123	73	0	146.3	62.1	29.0137	1	1	1	1	0	0.96	56.97	0	0	1	#6	2	1	7	Rota+DES	2.06	6.76	2.83	3.16	1	0	0	0	1.5	1.5	0.728155	0.728155	1	floppy	148	152.7	21.1	5000	184	78	73	0	3	0	0	0	0	0	1
124	78	0	150	63	28	1	1	0	1	0	0.55	106.898	0	0	1	#1	1	0	7	Rota+DES	2.86	5.15	2.93	3.48	1	0	0	0	1.25	1.75	0.437063	0.611888	2	support	117	158.4	16.7	10000	163	74	75	0	3	0	0	0	0	0	1
125	63	0	154.4	67.4	28.2726	1	1	0	1	0	0.5	124.613	0	0	1	#6	2	1	7	Rota+DES	2.9	53.76	1.73	2.73	2	0	0	0	1.25	1.25	0.431034	0.431034	1	floppy	71	157.8	14.2	3000	120	72	71	0	3	0	0	0	0	0	1
126	88	1	155.2	53.6	22.2526	0	1	1	1	0	1.77	36.4877	0	0	1	#13	3	0	8	Rota+Balloon	2.77	22.13	NA	NA	1	0	1	1	1.5	2	0.541516	0.722022	3	support	350	158.7	16.7	4000	141	43	56	0	3	0	0	0	0	0	1
127	65	1	166.6	70	25.2202	1	1	1	1	0	7.57	7.25337	1	1	1	#6	2	1	7	Rota+DES	1.87	8.91	2.04	2.98	2	0	0	0	1.25	1.25	0.668449	0.668449	1	floppy	87	156.6	17.4	2000	105	56	70	0	3	0	0	0	0	0	1
128	81	1	161	65	25.0762	1	1	0	1	0	0.89	82.0388	0	0	1	#6	2	1	7	Rota+DES	1.65	60.42	1.94	2.7	1	0	1	0	1.25	1.25	0.757576	0.757576	1	floppy	109	157.1	12.1	10000	136	75	69	0	3	0	0	0	0	0	1
129	68	1	170	57	19.7232	0	1	1	1	0	0.76	101.995	0	0	1	#5	2	1	7	Rota+DES	1.77	49.96	2.16	2.89	2	0	0	1	1.25	1.25	0.706215	0.706215	1	floppy	36	158.3	12	4000	115	57	85	1	2	0	0	0	0	0	2
130	72	1	164	56.5	21.0068	0	1	0	1	0	8.02	6.64634	1	1	0	#6	2	1	7	Rota+DES	2.82	31.94	2.41	3.35	1	0	0	0	1.25	1.75	0.443262	0.620567	2	floppy	181	155.6	18.1	NA	150	85	83	0	3	0	0	0	0	0	1
131	72	0	144	65.8	31.7323	1	1	1	1	0	9.95	3.84517	1	1	1	#1	1	0	7	Rota+DES	2.62	5.51	3.18	3.76	1	0	0	0	1.5	1.5	0.572519	0.572519	1	support	207	151.8	20.7	10000	182	76	73	0	3	0	0	0	0	0	1
132	63	0	154.4	67.4	28.2726	1	1	0	1	0	0.56	109.337	0	0	1	#1	1	0	7	Rota+DES	2.61	26.49	2.32	2.76	2	0	0	0	1.25	1.25	0.478927	0.478927	1	floppy	87	155	17.4	7000	88	56	65	0	3	0	0	0	0	0	1
133	75	1	158	53.5	21.4309	0	1	1	1	1	6.09	9.05633	1	1	0	#6	2	1	7	Rota+DES	2.93	21.05	2.7	3.13	1	0	0	0	1.25	1.25	0.426621	0.426621	1	floppy	40	158.8	10	4000	117	59	61	0	3	0	0	0	0	0	1
134	69	1	170.8	57.3	19.6417	0	1	1	0	1	7.26	7.52022	1	1	0	#1	1	0	7	Rota+DES	2.45	24.25	1.73	2.52	2	0	0	0	1.5	1.5	0.612245	0.612245	1	floppy	125	188.3	17.9	5000	173	76	46	0	3	0	0	0	0	0	1
135	79	0	143	57.4	28.0698	1	1	0	1	0	0.44	137.937	0	0	1	#6	2	1	7	Rota+DES	2.02	10.77	2.34	2.8	2	0	0	0	1.5	1.5	0.742574	0.742574	1	floppy	38	157	9.5	5000	115	66	71	0	3	0	0	0	0	0	1
136	63	0	153	48.5	20.7185	0	1	0	1	0	9.68	4.07827	1	1	1	#6	2	1	8	Rota+DES	3.5	39.09	1.68	3.19	2	0	0	0	1.25	1.25	0.357143	0.357143	1	floppy	42	185.2	8.4	4000	151	108	66	1	1	1	0	0	0	0	2
137	72	1	164.4	71.6	26.4917	1	1	1	1	0	6.97	7.81464	1	1	1	#6	2	1	7	Rota+DES	3.01	7.66	2.27	2.85	2	0	0	0	1.5	1.5	0.498339	0.498339	1	floppy	91	157	18.2	4000	94	59	76	0	3	0	0	0	0	0	1
138	82	1	156.6	62.9	25.6488	1	1	1	1	0	0.9	80.7863	0	0	1	#6	2	1	7	Rota+DES	2.31	17.71	2	3.21	2	0	0	0	1.25	1.5	0.541126	0.649351	2	switch	213	185	13.3	4000	114	58	70	1	2	0	0	0	0	0	2
139	74	1	167.8	61.9	21.984	0	1	1	1	0	0.47	174.575	0	0	1	#6	2	1	7	Rota+DES	2.42	14.3	1.76	2.81	1	0	1	0	1.5	1.5	0.619835	0.619835	1	floppy	121	154.5	12.1	5000	163	78	54	0	3	0	0	0	0	0	1
140	72	0	144	63.1	30.4302	1	1	0	1	0	9.16	4.23035	1	1	1	#6	2	1	7	Rota+DES	1.57	20.09	2.18	3.08	1	0	0	0	1.25	1.25	0.796178	0.796178	1	floppy	122	189.3	20.3	2000	196	95	89	0	3	0	0	0	0	0	1
141	69	1	162.3	56.7	21.5251	0	1	1	1	1	2	33.2938	0	0	1	#6	2	1	7	Rota+DES	1.2	37.52	2.2	2.47	2	0	0	0	1.5	1.5	1.25	1.25	1	floppy	223	183.4	18.6	7000	116	60	76	1	1	1	0	0	0	0	1
142	77	0	155.3	59.4	24.6288	0	1	1	1	0	1.07	49.7251	0	0	1	#1	1	0	7	Rota+DES	2.06	19.82	1.52	3.23	1	0	0	1	1.25	1.25	0.606796	0.606796	1	support	110	170.8	13.8	12000	146	43	60	1	2	0	0	0	0	0	1
143	84	1	160	61.7	24.1016	0	1	0	1	0	1.47	45.6378	0	0	1	#5	2	1	7	Rota+DES	2.16	42.84	1.89	3.01	2	0	1	1	1.5	1.5	0.694444	0.694444	1	support	135	184.1	16.9	8000	147	65	57	1	1	0	0	0	0	0	1
144	76	1	162.2	56	21.2856	0	1	1	1	0	5.88	9.40527	1	1	1	#7	2	1	8	Rota+DES	2.38	50.86	2.11	2.96	2	0	0	1	1.5	1.5	0.630252	0.630252	1	support	179	156.6	16.3	5000	131	52	70	1	2	0	0	0	0	0	2
145	77	1	168	72	25.5102	1	1	0	0	0	0.68	113.075	0	0	0	#5	2	1	7	Rota+DES	2.81	15.74	2.08	3.11	1	0	0	0	1.5	2	0.533808	0.711744	2	switch	154	156.9	15.4	7000	165	82	92	0	3	0	0	0	0	0	1
146	78	1	167.9	83.3	29.5491	1	1	1	1	1	0.88	83.7548	0	0	1	#1	1	0	7	Rota+DES	1.73	36.67	2.07	2.66	1	0	0	0	1.25	1.25	0.722543	0.722543	1	floppy	29	180.5	7.3	14000	143	71	56	0	3	0	0	0	0	0	1
147	59	0	153.2	54.6	23.2635	0	1	0	1	0	0.7	85.6477	0	0	1	#6	2	1	7	Rota+DES	2.31	24.6	2.06	2.86	1	0	0	0	1.25	1.25	0.541126	0.541126	1	floppy	63	177	15.8	2000	151	83	81	0	3	0	0	0	0	0	1
148	70	1	150	49.5	22	0	1	1	1	0	8.87	5.95085	1	1	1	#7	2	1	7	Rota+DES	2.21	13.1	2.22	2.56	1	0	1	0	1.25	1.25	0.565611	0.565611	1	floppy	76	178.3	19	4000	145	73	78	0	3	0	0	0	0	0	2
149	77	1	164.5	54.1	19.9924	0	1	1	1	1	0.6	130.645	0	0	1	#6	2	1	7	Rota+DES	1.71	59.76	1.4	2.28	2	0	1	0	1.5	1.5	0.877193	0.877193	1	support	159	175.1	13.3	4000	172	79	76	0	3	0	0	0	0	0	1
150	81	1	164	59.6	22.1594	0	1	0	1	0	1.03	69.3109	0	0	1	#11	3	0	7	Rota+DES	2.37	8.08	2.32	2.77	1	0	0	0	1.25	1.25	0.527426	0.527426	1	floppy	32	158.3	10.7	4000	150	75	53	0	3	0	0	0	0	0	1
151	76	1	161	51.5	19.8681	0	1	1	1	0	7.22	7.42132	1	1	1	#1	1	0	8	Rota+DES	2.86	64.91	2.57	3.39	3	0	0	1	1.5	1.5	0.524476	0.524476	1	floppy	55	159.5	9.2	7000	139	55	70	1	2	0	0	0	0	0	1
152	85	1	145.7	44.2	20.8211	0	1	1	1	0	0.61	125.631	0	0	1	#5	2	1	7	Rota+DES	2.33	26.91	2.69	3.14	1	0	0	1	1.5	2	0.643777	0.858369	2	floppy	385	162.5	19.3	7000	170	60	66	0	3	0	0	0	0	0	1
153	67	1	148	50	22.8269	0	1	0	1	1	0.79	97.8325	0	0	1	#7	2	1	7	Rota+DES	2.56	6.56	2.52	2.85	1	0	0	0	1.5	1.5	0.585938	0.585938	1	floppy	49	154	16.3	3000	135	96	58	0	3	0	0	0	0	0	1
154	78	1	166.5	61	22.004	0	1	1	1	0	1.03	69.8439	0	0	1	#1	1	0	7	Rota+DES	4.17	7.51	3.34	4.17	2	0	0	0	1.5	1.5	0.359712	0.359712	1	support	114	178.7	12.7	13000	133	81	87	0	3	0	0	0	0	0	1
155	75	1	170.3	55	18.9642	0	1	1	1	0	0.84	89.0804	0	0	1	#1	1	0	7	Rota+DES	2.61	8.84	2.94	3.22	1	0	0	0	1.25	1.75	0.478927	0.670498	2	floppy	144	156.9	13.1	6000	115	64	77	0	3	0	0	0	0	0	1
156	78	0	151	47.8	20.964	0	0	0	1	0	0.61	94.8585	0	0	1	#6	2	1	7	Rota+DES	1.96	25.49	2.14	2.88	3	0	0	0	1.5	1.5	0.765306	0.765306	1	floppy	76	155.7	12.7	6000	174	89	86	0	3	0	0	0	0	0	2
157	74	0	139.8	38.9	19.9038	0	1	0	0	0	5.9	6.98916	1	1	0	#1	1	0	7	Rota+DES	2.79	32.6	2.95	3.17	2	0	0	0	1.25	1.25	0.448029	0.448029	1	floppy	104	156.8	17.3	12000	201	96	78	0	3	0	0	0	0	0	1
158	71	1	173	59.5	19.8804	0	1	0	0	0	7.73	6.95462	1	1	0	#6	2	1	7	Rota+DES	2.17	39.93	1.9	2.69	1	0	0	0	1.25	1.25	0.576037	0.576037	1	floppy	111	168.3	11.1	7000	155	82	47	0	3	0	0	0	0	0	1
159	65	1	165.6	61.9	22.572	0	1	1	1	1	11.31	4.56374	1	1	1	#11	3	0	7	Rota+DES	2.9	9.01	2.85	3.22	1	0	0	0	1.5	2	0.517241	0.689655	2	floppy	85	159.8	14.2	3000	167	84	86	0	3	0	0	0	0	0	1
160	87	0	145.5	41.9	19.7919	0	1	0	1	0	0.69	80.4799	0	0	1	#7	2	1	7	Rota+DES	3.14	22.46	2.51	2.81	2	0	0	0	1.5	1.5	0.477707	0.477707	1	floppy	31	160.3	10.3	3000	159	76	62	0	3	0	0	0	0	0	1
161	69	1	154	58.5	24.6669	0	1	1	1	0	13.34	3.72668	1	1	1	#7	2	1	7	Rota+DES	1.8	14.69	2.07	2.6	1	0	0	0	1.25	1.25	0.694444	0.694444	1	floppy	60	179	12	3000	136	62	85	0	3	0	0	0	0	0	1
162	81	0	145	45	21.4031	0	1	0	1	0	0.77	71.9464	0	0	1	#7	2	1	7	Rota+DES	2.2	31.11	2.12	2.51	2	0	0	0	1.25	1.25	0.568182	0.568182	1	floppy	79	156.8	13.2	5000	142	67	58	0	3	0	0	0	0	0	1
163	69	1	165	61	22.4059	0	1	0	1	0	12.53	4.00605	1	1	1	#6	2	1	7	Rota+DES	2.05	28.77	2.01	2.52	1	0	1	0	1.25	1.25	0.609756	0.609756	1	switch	215	193.2	15.4	3000	186	87	66	0	3	0	0	0	0	0	1
164	74	1	169.8	55.4	19.2147	0	1	1	1	0	1.21	58.6205	0	0	1	#6	2	1	7	Rota+DES	2.34	32.24	2.24	3.01	1	0	0	0	1.25	1.25	0.534188	0.534188	1	floppy	135	153.1	16.9	6000	184	125	106	0	3	0	0	0	0	0	1
165	75	0	153	65.2	27.8525	1	1	0	1	0	0.84	66.0977	0	0	1	#7	2	1	7	Rota+DES	2.42	22.24	2.11	2.57	2	0	0	0	1.5	1.5	0.619835	0.619835	1	floppy	107	157.7	17.8	4000	156	88	59	0	3	0	0	0	0	0	1
166	84	1	162	63.4	24.1579	0	1	1	1	0	1.12	62.4614	0	0	1	#6	2	1	7	Rota+DES	1.98	22.61	2.63	3.15	2	0	1	0	1.25	1.25	0.631313	0.631313	1	floppy	159	174.9	19.9	13000	167	77	71	0	3	0	0	0	0	0	2
167	52	1	164	51.5	19.1478	0	1	0	1	0	12.25	4.35492	1	1	1	#6	2	1	7	Rota+DES	3.05	24.97	2.29	3.25	1	0	1	0	1.25	1.25	0.409836	0.409836	1	floppy	104	159	17.3	7000	145	92	87	0	3	0	0	0	0	0	1
168	66	1	169	91.9	32.1767	1	1	1	1	0	1.1	66.9736	0	0	1	#6	2	1	7	Rota+DES	3	33.89	2.83	3.17	2	0	0	0	1.25	1.25	0.416667	0.416667	1	floppy	59	158.8	14.8	3000	120	73	78	0	3	0	0	0	0	0	1
169	66	1	168.5	66.4	23.3867	0	1	1	1	0	0.61	132.251	0	0	1	#1	1	0	7	Rota+DES	2.47	27.71	2.19	3.09	1	0	0	0	1.25	1.5	0.506073	0.607287	2	floppy	217	157.6	16.7	7000	143	68	71	0	3	0	0	0	0	0	1
170	71	0	148.2	60.6	27.5916	1	1	0	1	0	0.68	85.2945	0	0	1	#1	1	0	7	Rota+DES	2.1	62.49	2.24	2.75	2	0	0	0	1.25	1.25	0.595238	0.595238	1	floppy	113	177.3	18.8	4000	155	88	63	0	3	0	0	0	0	0	1
171	84	1	131.6	34.6	19.9786	0	1	0	1	0	0.91	79.3735	0	0	1	#6	2	1	6	Rota+DES	2.3	7.13	2.31	2.7	2	0	0	0	1.25	1.25	0.543478	0.543478	1	floppy	93	172.4	13.3	5000	130	60	70	0	3	0	0	0	0	0	1
172	73	1	159.1	46.8	18.4887	0	0	0	1	0	0.76	100.537	0	0	1	#6	2	1	8	Rota+DES	1.79	39.62	1.93	2.61	2	0	0	0	1.25	1.25	0.698324	0.698324	1	floppy	59	152.3	14.8	8000	111	69	94	0	3	0	0	0	0	0	1
173	76	0	152	49.3	21.3383	0	1	1	1	0	0.55	107.463	0	0	1	#1	1	0	7	Rota+DES	2.92	5.15	2.56	3.08	1	0	0	0	1.5	1.5	0.513699	0.513699	1	support	98	140.4	12.3	16000	167	70	63	0	3	0	0	0	0	0	1
174	68	1	160	61.9	24.1797	0	1	1	1	0	6.26	8.94936	1	1	1	#1	1	0	7	Rota+DES	3.28	13.95	2.97	3.69	3	0	1	0	1.5	1.5	0.457317	0.457317	1	floppy	69	156.4	13.8	6000	134	80	69	0	3	0	0	0	0	0	2
175	72	0	149	51.2	23.062	0	1	0	1	0	0.51	118.541	0	0	1	#6	2	1	7	Rota+DES	1.75	21.83	2.1	2.34	2	0	0	0	1.25	1.25	0.714286	0.714286	1	floppy	42	159.3	14	4000	162	74	72	0	3	0	0	0	0	0	1
176	76	1	160.1	57.5	22.4329	0	1	0	1	0	0.89	83.1069	0	0	1	#6	2	1	7	Rota+DES	3.46	7.36	3.16	4.02	2	0	0	0	1.5	1.5	0.433526	0.433526	1	floppy	67	161	16.8	9000	152	87	57	0	3	0	0	0	0	0	1
177	66	1	178	81.7	25.7859	1	1	1	1	1	1.08	68.4069	0	0	1	#6	2	1	7	Rota+DES	2.31	32.8	1.94	2.31	2	0	0	0	1.25	1.25	0.541126	0.541126	1	floppy	163	159.5	16.3	5000	167	82	71	1	2	0	0	0	0	0	2
178	47	1	173	66.4	22.1858	0	1	1	1	0	10.66	5.2188	1	1	1	#6	2	1	7	Rota+DES	2.17	28.62	2.91	3.17	1	0	1	0	1.5	1.5	0.691244	0.691244	1	floppy	54	158.8	10.8	3000	123	78	84	0	3	0	0	0	0	0	1
179	68	1	157.5	60.5	24.389	0	1	1	1	0	0.74	105.183	0	0	1	#1	1	0	7	Rota+DES	2.69	29.01	2.34	3.01	2	0	0	0	1.5	1.5	0.557621	0.557621	1	floppy	44	157.3	11	7000	127	69	76	0	3	0	0	0	0	0	1
180	74	1	165	82.6	30.3398	1	1	1	1	0	1.05	69.0449	0	0	1	#6	2	1	7	Rota+DES	2.54	13.85	2.19	3.17	2	0	1	1	1.25	1.25	0.492126	0.492126	1	floppy	86	159.3	14.3	4000	162	70	96	0	3	0	0	0	0	0	1
181	75	1	163.6	50.1	18.7185	0	1	1	1	1	0.55	145.219	0	0	1	#6	2	1	7	Rota+DES	1.85	18.05	2.33	2.87	3	0	0	0	1.25	1.25	0.675676	0.675676	1	floppy	68	157.5	17	2000	118	79	68	0	3	0	0	0	0	0	2
182	69	0	144.6	50.9	24.3434	0	1	1	0	0	8.78	4.48088	1	1	0	#1	1	0	7	Rota+DES	2.56	5.98	2.87	3.18	1	0	0	1	1.5	2	0.585938	0.78125	2	support	83	136.5	10.4	60000	204	75	84	0	3	0	0	0	0	0	1
183	76	1	165	56.1	20.6061	0	1	1	1	0	0.78	96.7733	0	0	1	#5	2	1	7	Rota+DES	2.74	8.23	3.06	3.51	2	0	0	1	1.25	1.5	0.456204	0.547445	2	support	104	158.6	11.6	6000	129	82	79	0	3	0	0	0	0	0	1
184	72	1	161.5	57.5	22.0456	0	1	0	1	0	0.74	103.97	0	0	1	#6	2	1	7	Rota+DES	1.8	23.74	1.75	2.35	2	0	0	0	1.25	1.25	0.694444	0.694444	1	floppy	70	157.8	14	5000	162	80	60	1	2	0	0	0	0	0	2
185	79	1	169	79.7	27.9052	1	1	1	1	0	1.11	63.9024	0	0	1	#1	1	0	7	Rota+DES	1.73	24.16	2.18	3.04	1	0	0	0	1.25	1.25	0.722543	0.722543	2	support	106	159.9	10.6	15000	135	66	79	1	2	0	0	0	0	0	1
186	58	1	174.6	78.2	25.6518	1	1	0	1	1	0.83	95.1582	0	0	1	#1	1	0	8	Rota+DES	4.67	45.61	2.64	3.34	2	1	0	0	1.25	1.25	0.267666	0.267666	1	support	48	177.5	12	4000	128	88	64	0	3	0	0	0	0	0	1
187	71	1	164.6	68.2	25.1724	1	1	0	1	0	1.4	49.9575	0	0	1	#6	2	1	7	Rota+DES	1.44	32.14	1.9	2.32	2	0	0	0	1.25	1.25	0.868056	0.868056	1	floppy	134	169.6	16.8	5000	143	88	59	1	2	0	0	0	0	0	1
188	76	0	158	66.1	26.4781	1	1	1	1	0	1.92	25.3926	0	0	1	#1	1	0	7	Rota+DES	1.31	40.47	1.47	2.56	1	0	1	0	1.25	1.25	0.954198	0.954198	1	switch	379	169.8	22.3	14000	176	40	48	1	2	0	0	0	0	0	2
189	75	1	163.5	75.9	28.3927	1	1	1	1	0	0.78	97.0339	0	0	1	#1	1	0	7	Rota+DES	3.79	6.04	3.42	3.78	1	0	0	0	1.5	1.5	0.395778	0.395778	1	floppy	108	155.1	15.4	4000	167	86	61	0	3	0	0	0	0	0	1
190	79	1	159	54.1	21.3995	0	1	0	1	0	9.22	5.55291	1	1	1	#6	2	1	7	Rota+BMS	2.09	19.96	2.27	2.55	1	0	0	0	1.25	1.25	0.598086	0.598086	1	floppy	51	155.8	12.8	4000	156	65	101	0	3	0	0	0	0	0	1
191	81	1	165	82.1	30.1561	1	1	1	1	0	1.23	56.4762	0	0	1	#6	2	1	7	Rota+DES	1.93	36.37	2.14	2.59	1	0	1	0	1.25	1.25	0.647668	0.647668	1	switch	192	164.3	16	5000	160	76	64	0	3	0	0	0	0	0	1
192	80	1	159.7	64.2	25.1724	1	1	1	1	0	0.71	106.748	0	0	1	#6	2	1	7	Rota+DES	3	20.32	2.99	3.67	1	0	0	0	1.5	1.5	0.5	0.5	1	floppy	31	159.7	10.3	10000	186	74	65	0	3	0	0	0	0	0	1
193	81	1	160	50	19.5312	0	1	0	1	0	1.15	61.0338	0	0	1	#5	2	1	7	Rota+DES	1.86	55.84	1.6	2.54	2	0	0	1	1.25	1.5	0.672043	0.806452	2	floppy	281	173.3	14.1	11000	131	63	74	1	1	0	0	0	0	0	1
194	66	1	171	67	22.913	0	1	1	1	1	11.03	4.68315	1	1	1	#6	2	1	7	Rota+DES	1.99	36.4	2.32	3.11	1	0	0	0	1.25	1.25	0.628141	0.628141	1	floppy	75	157.4	15	4000	177	85	74	0	3	0	0	0	0	0	1
195	83	1	167	64.5	23.1274	0	1	0	1	0	1.08	65.2971	0	0	1	#5	2	1	7	Rota+DES	1.71	32.96	2.26	2.94	1	0	0	1	1.5	1.5	0.877193	0.877193	1	floppy	51	159	12.8	3000	142	63	74	0	3	0	0	0	0	0	1
196	57	0	154	47	19.8178	0	1	1	1	1	0.47	136.584	0	0	1	#6	2	1	7	Rota+DES	1.8	20.36	2.19	2.72	1	0	0	0	1.25	1.25	0.694444	0.694444	1	floppy	86	177.1	12.3	3000	114	69	61	0	3	0	0	0	0	0	1
197	86	1	152.5	44.3	19.0486	0	1	1	1	0	6.04	8.89238	1	1	1	#6	2	1	7	Rota+DES	1.91	22.53	1.46	2.5	2	0	0	0	1.5	1.5	0.78534	0.78534	1	floppy	110	179	18.3	4000	188	88	64	1	2	0	0	0	0	0	2
198	81	1	172	66	22.3094	0	1	0	1	0	0.72	104.774	0	0	1	#6	2	1	7	Rota+DES	2.15	54.26	2.29	2.8	2	0	0	0	1.25	1.25	0.581395	0.581395	1	floppy	137	178.1	15.2	3000	138	71	70	0	3	0	0	0	0	0	2
199	73	1	165.6	73.1	26.6561	1	1	1	1	1	0.89	83.7891	0	0	1	#6	2	1	7	Rota+DES	2.58	33.93	2.98	3.48	1	0	0	0	1.25	1.25	0.484496	0.484496	1	floppy	45	178	11.3	3000	151	72	67	0	3	0	0	0	0	0	1
200	82	1	153	44.6	19.0525	0	1	0	1	0	1.43	47.3452	0	0	1	#5	2	1	7	Rota+DES	2.49	17.29	2.54	2.96	2	0	1	1	1.25	1.25	0.502008	0.502008	1	floppy	34	177.3	11.3	5000	149	66	66	0	3	0	0	0	0	0	1
201	75	1	165.6	51.4	18.7431	0	1	1	1	0	0.68	113.68	0	0	1	#6	2	1	7	Rota+DES	2.17	26.63	2.17	2.55	2	0	0	0	1.25	1.25	0.576037	0.576037	1	floppy	69	157.4	13.8	3000	142	75	65	0	3	0	0	0	0	0	1
202	53	1	169.5	73	25.4088	1	1	1	1	1	10.96	4.93252	1	1	1	#1	1	0	6	Rota+DES	2.11	4.25	1.85	2.78	2	0	1	0	1.5	1.25	0.7109	0.592417	2	floppy	295	178	18.4	13000	130	75	77	1	1	0	0	0	0	0	1
203	74	0	150	45	20	0	1	0	1	0	1.06	50.674	0	0	1	#1	1	0	7	Rota+DES	3.78	26.83	3.22	3.74	1	0	0	1	1.5	1.75	0.396825	0.462963	2	floppy	105	177.9	15	6000	101	50	71	0	3	0	0	0	0	0	1
204	78	1	168	61	21.6128	0	1	0	1	0	4.37	13.1773	1	1	1	#7	2	1	7	Rota+DES	1.62	31.54	2.03	2.87	2	0	0	0	1.5	1.5	0.925926	0.925926	1	floppy	95	172.9	13.6	5000	172	74	75	0	3	0	0	0	0	0	2
205	70	1	168.3	58.8	20.7591	0	1	0	1	0	0.65	121.445	0	0	1	#5	2	1	7	Rota+DES	2.83	24.34	2.44	3.27	1	0	0	1	1.25	2	0.441696	0.706714	3	floppy	220	178.9	11.6	9000	148	68	70	0	3	0	0	0	0	0	1
206	74	1	153	48.5	20.7185	0	1	0	1	0	0.72	106.714	0	0	1	#6	2	1	7	Rota+DES	1.95	38.02	1.87	2.52	1	0	0	0	1.25	1.25	0.641026	0.641026	1	floppy	125	168.7	17.9	4000	135	67	49	0	3	0	0	0	0	0	2
207	78	0	145	55	26.1593	1	1	1	1	0	0.58	100.543	0	0	1	#6	2	1	7	Rota+DES	2.97	62.03	2.14	3.06	3	0	1	0	1.5	1.5	0.505051	0.505051	1	floppy	91	166.1	13	6000	138	69	88	1	2	1	0	0	0	0	1
208	67	1	168	79	27.9904	1	1	1	1	0	0.94	80.0489	0	0	1	#5	2	1	7	Rota+DES	1.65	37.46	2.15	2.89	1	0	0	0	1.25	2	0.757576	1.21212	4	switch	273	177.7	13.7	7000	142	69	67	1	2	1	0	0	0	0	3
209	76	1	164.5	66.8	24.6857	0	0	1	1	0	0.83	90.0776	0	0	1	#3	1	0	7	Rota+DES	1.86	43.81	2.09	3.29	2	1	0	0	1.25	1.25	0.672043	0.672043	1	floppy	26	180	13	11000	140	83	83	1	0	0	0	0	0	0	1
210	71	1	158	52.7	21.1104	0	1	1	1	0	11.43	4.4284	1	1	1	#1	1	0	7	Rota+DES	2.46	16.24	2.6	2.86	2	0	0	0	1.25	1.25	0.50813	0.50813	1	floppy	66	178.3	11	7000	135	64	68	0	3	0	0	0	0	0	1
211	76	1	170.1	53.2	18.3867	0	1	1	1	0	0.79	95.3611	0	0	1	#6	2	1	7	Rota+DES	1.89	42.73	1.71	2.7	2	0	0	0	1.5	1.5	0.793651	0.793651	1	switch	152	178.8	13.8	7000	124	73	77	1	1	0	0	0	0	0	2
212	83	1	169	66.7	23.3535	0	1	1	1	0	0.7	107.702	0	0	1	#1	1	0	7	Rota+DES	1.64	12.86	2.53	2.99	1	0	0	0	1.5	1.5	0.914634	0.914634	1	floppy	26	180	8.7	3000	152	76	60	1	2	0	0	0	0	0	1
213	83	1	169	64.6	22.6183	0	1	1	1	0	0.7	107.702	0	0	1	#7	2	1	7	Rota+DES	2.5	31.07	2.28	3.04	1	0	0	0	1.5	1.5	0.6	0.6	1	floppy	33	177	11	4000	129	66	71	0	3	0	0	0	0	0	1
214	82	0	150	41.7	18.5333	0	1	0	1	0	0.65	87.2641	0	0	1	#6	2	1	7	Rota+DES	4.04	47.25	3.12	3.46	2	0	1	0	1.25	1.25	0.309406	0.309406	1	floppy	42	177.8	10.5	7000	154	97	107	0	3	0	0	0	0	0	1
215	75	1	158	58	23.2335	0	1	1	1	1	0.8	94.2399	0	0	1	#6	2	1	7	Rota+DES	1.92	34.44	2.51	3.18	1	0	1	0	1.25	1.25	0.651042	0.651042	1	support	113	177.4	16.1	6000	131	75	60	1	2	0	0	0	0	0	1
216	69	1	158	73.2	29.3222	1	1	0	1	0	0.58	138.917	0	0	1	#1	1	0	7	Rota+DES	2.31	33.51	1.76	2.66	3	0	0	0	1.25	1.25	0.541126	0.541126	1	switch	130	158.7	14.4	10000	141	65	61	1	1	0	0	0	0	0	2
217	83	1	160.5	56	21.7389	0	1	1	0	0	6.53	8.18569	1	1	0	#5	2	1	7	Rota+DES	3.47	20.9	2.15	3.07	1	0	1	1	1.5	1.5	0.432277	0.432277	1	floppy	32	157	8	8000	118	39	58	0	3	0	0	0	0	0	1
218	78	0	143	57.8	28.2654	1	1	1	1	0	0.58	100.543	0	0	1	#1	1	0	8	Rota+DES	1.86	75.17	1.96	2.6	2	1	0	0	1.25	1.25	0.672043	0.672043	1	floppy	12	184.5	6	1000	141	71	50	0	3	0	0	0	0	0	1
219	78	1	160	58	22.6562	0	1	1	1	0	1.3	53.3891	0	0	1	#1	1	0	7	Rota+DES	2.32	6.74	3	3.44	1	0	1	0	1.25	2	0.538793	0.862069	3	floppy	179	172.9	12.8	12000	173	74	55	0	3	0	0	0	0	0	1
220	83	1	160.5	50.7	19.6815	0	1	1	1	0	6.53	8.18569	1	1	1	#1	1	0	7	Rota+DES	2.99	43.66	2.24	3.03	1	0	0	0	1.25	1.25	0.41806	0.41806	1	support	25	170.7	8.3	5000	147	65	67	0	3	0	0	0	0	0	1
221	78	1	160	58	22.6562	0	1	1	1	0	1.3	53.3891	0	0	1	#6	2	1	7	Rota+DES	2.43	52.03	1.94	3.04	1	0	0	0	1.25	1.25	0.514403	0.514403	1	support	113	180.2	11.3	10000	154	53	48	0	3	0	0	0	0	0	2
222	84	0	156	52.2	21.4497	0	1	1	1	0	0.54	107.555	0	0	1	#1	1	0	7	Rota+DES	2.64	28.13	3.1	3.66	2	0	0	0	1.5	1.5	0.568182	0.568182	1	floppy	75	177.8	12.5	5000	123	76	68	0	3	0	0	0	0	0	1
223	84	0	156	51.7	21.2442	0	1	1	1	0	0.54	107.555	0	0	1	#6	2	1	7	Rota+DES	2.93	9.28	2.78	3.16	1	0	0	0	1.25	1.25	0.426621	0.426621	1	floppy	20	180	10	5000	183	90	63	0	3	0	0	0	0	0	1
224	67	1	174	70	23.1206	0	1	1	0	0	10.18	5.12158	1	1	0	#6	2	1	7	Rota+DES	2.54	13.55	2.47	3.14	3	0	0	0	1.5	1.5	0.590551	0.590551	1	support	58	178.8	11.6	5000	137	65	55	0	3	0	0	0	0	0	1
225	74	1	161	65.3	25.1919	1	1	0	1	0	0.88	84.6547	0	0	1	#2	1	0	8	Rota+DES	3.09	7.39	2.48	3.17	1	0	0	0	1.5	1.5	0.485437	0.485437	1	floppy	48	155.3	12	6000	125	59	81	0	3	0	0	0	0	0	1
226	70	1	170	55	19.0311	0	1	0	1	0	0.95	78.3773	0	0	1	#5	2	1	7	Rota+DES	3.52	11.63	2.67	3.28	1	0	0	0	1.5	2	0.426136	0.568182	2	floppy	61	141.4	12.2	6000	133	65	63	0	3	0	0	0	0	0	1
227	69	1	158	73.2	29.3222	1	1	1	1	0	0.67	117.615	0	0	1	#6	2	1	7	Rota+DES	2.01	20.48	2.11	2.68	1	0	0	0	1.5	1.5	0.746269	0.746269	1	floppy	75	177.6	10.7	4000	172	86	57	0	3	0	0	0	0	0	1
228	74	1	172.4	54.7	18.404	0	1	0	1	0	9.44	5.47604	1	1	1	#1	1	0	7	Rota+DES	1.94	22.69	2.57	3.27	2	0	0	0	1.25	1.75	0.64433	0.902062	2	floppy	75	160	10.7	4000	162	79	60	0	3	0	0	0	0	0	1
229	71	1	165	60.2	22.112	0	1	0	1	1	1.05	69.6274	0	0	1	#6	2	1	7	Rota+DES	2.16	6.16	2.05	2.66	2	0	0	0	1.25	1.25	0.578704	0.578704	1	floppy	33	178.5	8.3	4000	205	84	63	0	3	0	0	0	0	0	1
230	79	0	144.1	54.3	26.15	1	1	1	1	0	0.54	108.903	0	0	1	#6	2	1	7	Rota+DES	1.76	32.89	2.11	2.99	3	0	0	0	1.25	1.25	0.710227	0.710227	1	floppy	47	177.8	11.8	2000	153	82	78	0	3	0	0	0	0	0	2
231	59	1	166	64.3	23.3343	0	1	0	1	0	8.12	6.82225	1	1	1	#1	1	0	7	Rota+DES	2.59	51.99	1.96	3.08	1	0	0	0	1.5	1.5	0.579151	0.579151	1	floppy	29	161.3	9.7	3000	125	70	60	0	3	0	0	0	0	0	1
232	70	1	165.1	57	20.9113	0	1	1	1	0	0.56	144.236	0	0	1	#11	3	0	8	Rota+DES	2.85	21.9	2.66	3.19	3	0	0	0	1.25	1.25	0.438596	0.438596	1	floppy	16	179.5	8	4000	126	54	87	0	3	0	0	0	0	0	1
233	79	1	171	51.6	17.6465	0	1	0	1	0	0.79	94.6146	0	0	1	#5	2	1	7	Rota+DES	3.18	13.32	2.78	3.25	2	0	1	0	1.5	2	0.471698	0.628931	2	floppy	100	159	12.5	3000	168	100	102	0	3	0	0	0	0	0	1
234	58	1	175	68	22.2041	0	1	0	0	1	7.21	7.85244	1	1	0	#5	2	1	7	Rota+DES	1.98	35.41	2.89	3.43	2	0	0	0	1.5	2	0.757576	1.0101	2	floppy	77	158.5	9.6	5000	135	60	58	0	3	0	0	0	0	0	1
235	66	0	148	54	24.653	0	1	0	1	0	0.82	69.7483	0	0	1	#5	2	1	7	Rota+DES	2.85	7.84	2.23	3.3	1	0	0	0	1.5	2	0.526316	0.701754	2	floppy	40	157.8	8	20000	228	78	70	0	3	0	0	0	0	0	1
236	54	0	152	61.1	26.4456	1	1	1	1	0	7.59	5.57143	1	1	1	#3	1	0	7	Rota+DES	2.44	8	2.68	3.13	1	0	0	0	1.25	1.25	0.512295	0.512295	1	floppy	46	177.8	9.2	5000	148	76	72	0	3	0	0	0	0	0	1
237	58	1	166.4	71.7	25.8948	1	1	1	1	0	0.8	99.2879	0	0	1	#1	1	0	7	Rota+DES	4.29	61.71	2.15	3.54	1	0	0	0	1.5	1.75	0.34965	0.407925	2	floppy	39	161.6	7.8	20000	146	90	72	0	3	0	0	0	0	0	1
238	61	1	161.1	55.5	21.3846	0	1	1	0	0	7.43	7.50749	1	1	0	#5	2	1	7	Rota+DES	1.87	31.95	2.39	3.38	3	0	1	0	1.5	2	0.802139	1.06952	2	floppy	102	178.9	9.3	5000	132	73	88	0	3	0	0	0	0	0	1
239	70	0	148.3	33.9	15.4141	0	1	0	1	1	0.66	88.5387	0	0	1	#6	2	1	7	Rota+DES	2.55	12.61	1.79	2.65	2	0	0	0	1.5	1.5	0.588235	0.588235	1	floppy	72	177.2	14.4	4000	175	89	81	0	3	0	0	0	0	0	2
240	59	1	166	64.9	23.552	0	1	0	1	0	11.31	4.65435	1	1	1	#6	2	1	7	Rota+DES	3.98	43.56	2.63	3.51	1	0	0	0	1.5	1.5	0.376884	0.376884	1	floppy	73	176.8	12.2	5000	123	69	60	0	3	0	0	0	0	0	1
241	67	1	159	52	20.5688	0	0	1	1	0	0.72	108.889	0	0	1	#6	2	1	7	Rota+DES	2.54	19.15	2.56	3.06	2	0	0	0	1.5	1.5	0.590551	0.590551	1	floppy	48	177.8	12	3000	135	58	48	0	3	0	0	0	0	0	1
242	89	1	159	58	22.9421	0	1	1	1	0	1.33	50.6276	0	0	1	#6	2	1	7	Rota+DES	1.44	43.96	1.85	2.69	3	0	0	0	1.25	1.25	0.868056	0.868056	1	support	51	173.4	10.2	5000	160	76	64	0	3	0	0	0	0	0	1
243	78	1	166	64.2	23.298	0	1	1	1	0	1.27	54.8471	0	0	1	#2	1	0	7	Rota+DES	3.08	6.43	2.63	3.27	2	0	1	0	1.25	1.25	0.405844	0.405844	1	floppy	41	179	13.7	3000	168	79	72	0	3	0	0	0	0	0	1
244	81	0	153	43	18.369	0	0	0	1	0	2.44	19.0095	1	1	1	#6	2	1	7	Rota+DES	2.73	11.98	2.4	2.87	1	0	1	0	1.5	1.5	0.549451	0.549451	1	floppy	22	160	11	4000	209	105	82	0	3	0	0	0	0	0	1
245	81	1	178	67.2	21.2094	0	1	1	1	1	2.27	27.8459	1	0	1	#13	3	0	7	Rota+DES	2.06	16.69	2.25	2.75	3	0	0	1	1.25	1.25	0.606796	0.606796	1	switch	99	170.1	12.4	5000	128	63	85	1	1	0	0	0	0	0	3
246	65	1	171	66.7	22.8104	0	0	1	1	0	0.76	102.934	0	0	1	#7	2	1	7	Rota+DES	2.05	33.83	2.21	2.84	1	0	0	0	1.5	1.5	0.731707	0.731707	1	floppy	79	180	15.8	2000	136	83	86	0	3	0	0	0	0	0	2
247	73	0	149	55.9	25.179	1	1	0	1	0	8.1	4.86178	1	1	1	#1	1	0	7	Rota+DES	1.09	54.12	1.87	2.6	1	0	0	0	1.25	1.25	1.14679	1.14679	1	floppy	58	175.8	11.6	10000	106	58	69	1	1	0	0	0	0	0	2
248	76	1	162	58	22.1003	0	1	1	1	0	0.74	102.835	0	0	1	#6	2	1	7	Rota+DES	2.11	23.5	2.24	2.9	2	0	0	0	1.25	1.75	0.592417	0.829384	2	switch	223	182.6	13.9	7000	130	63	55	0	3	0	0	0	0	0	2
249	82	1	164	65.4	24.3159	0	1	1	1	1	1.29	53.3228	0	0	1	#1	1	0	7	Rota+DES	2.68	4.54	3	3.47	1	0	0	0	1.5	1.5	0.559701	0.559701	1	floppy	24	164.5	12	5000	198	94	69	0	3	0	0	0	0	0	1
250	81	1	164	72.5	26.9557	1	1	0	1	0	0.74	101.513	0	0	1	#6	2	1	7	Rota+DES	2.52	9.67	2.36	3.01	1	0	0	0	1.5	1.5	0.595238	0.595238	1	floppy	38	152.8	9.5	5000	152	67	75	0	3	0	0	0	0	0	1
251	70	0	152.5	72.3	31.0884	1	1	0	1	1	0.58	102.776	0	0	1	#6	2	1	7	Rota+DES	2.33	9.48	1.85	2.86	2	0	0	0	1.25	1.25	0.536481	0.536481	1	floppy	101	174.9	14.4	4000	171	84	60	0	3	0	0	0	0	0	1
252	65	1	167	79	28.3266	1	1	1	1	1	0.97	77.6751	0	0	1	#1	1	0	7	Rota+DES	2.72	5.44	2.72	3.28	2	0	1	0	1.5	1.5	0.551471	0.551471	1	floppy	47	160.5	11.8	6000	125	79	85	0	3	0	0	0	0	0	1
253	75	1	167	57	20.4382	0	1	1	1	0	9.1	5.69727	1	1	1	#6	2	1	7	Rota+DES	3.48	9.8	2.95	3.36	1	0	0	0	1.25	2	0.359195	0.574713	3	floppy	153	176.1	13.9	15000	207	83	53	0	3	0	0	0	0	1	1
254	81	1	166.6	77.8	28.0304	1	1	0	1	0	1.23	56.4762	0	0	1	#7	2	1	8	Rota+DES	1.61	40.38	2.05	2.58	1	1	0	0	1.5	1.5	0.931677	0.931677	1	floppy	33	176.3	11	4000	176	83	83	0	3	0	0	0	0	0	1
255	56	1	166.5	66.5	23.988	0	1	0	1	0	0.72	112.926	0	0	1	#6	2	1	7	Rota+DES	2.72	22.4	2.6	3.02	1	0	0	0	1.5	1.5	0.551471	0.551471	1	floppy	34	162.7	11.3	4000	153	85	62	0	3	0	0	0	0	0	1
256	75	1	167	84	30.1194	1	1	0	1	0	10.9	4.62605	1	0	1	#6	2	1	7	Rota+DES	2.09	36.2	2.64	3.21	1	0	0	0	1.5	1.5	0.717703	0.717703	1	floppy	74	169	12.3	8000	151	89	60	0	3	0	0	0	0	0	1
257	71	1	147.8	41.1	18.8145	0	1	1	1	1	1.54	44.7542	0	0	1	#1	1	0	7	Rota+DES	3.28	11.59	2.09	3.1	2	0	0	0	1.5	1.5	0.457317	0.457317	1	switch	130	164.3	11.8	7000	127	69	85	0	3	0	0	0	0	0	3
258	80	0	144.6	48.5	23.1956	0	1	0	1	0	0.51	116.032	0	0	1	#7	2	1	7	Rota+DES	1.6	9.39	1.87	2.31	2	0	0	0	1.5	1.5	0.9375	0.9375	1	floppy	131	178.1	16.4	2000	153	70	89	0	3	0	0	0	0	0	2
259	82	0	142.5	47.6	23.4411	0	1	0	1	0	1.28	39.9225	0	0	1	#6	2	1	7	Rota+DES	2.38	34.82	1.99	2.45	3	0	0	0	1.5	1.5	0.630252	0.630252	1	support	95	177.8	11.9	7000	186	71	68	1	2	0	0	0	0	0	2
260	80	1	151.9	53.9	23.36	0	1	0	1	0	0.81	91.6894	0	0	1	#6	2	1	7	Rota+DES	2.3	20.82	2.14	2.79	2	0	0	0	1.5	2	0.652174	0.869565	2	switch	72	178	10.3	8000	121	75	69	1	2	0	0	0	0	0	2
261	75	1	159	63	24.9199	0	1	0	1	0	0.62	126.468	0	0	1	#6	2	1	7	Rota+DES	2.24	7.92	2.18	2.79	1	0	0	0	1.5	1.5	0.669643	0.669643	1	floppy	65	158.4	9.3	5000	124	64	57	0	3	0	0	0	0	0	1
262	76	0	137.6	42.7	22.5523	0	1	0	1	0	2.11	22.7727	1	0	1	#6	2	1	7	Rota+DES	1.63	37.15	2.4	2.98	1	0	0	0	1.25	1.25	0.766871	0.766871	1	switch	116	179.2	11.6	4000	165	75	58	1	1	0	0	0	0	0	3
263	76	1	155.5	66	27.295	1	1	0	1	0	0.7	109.645	0	0	1	#6	2	1	7	Rota+DES	1.67	13.92	2.38	2.71	1	0	0	1	1.5	1.5	0.898204	0.898204	1	floppy	77	159.6	11	4000	155	62	67	0	3	0	0	0	0	0	1
264	83	0	148.5	50.5	22.9002	0	1	#NULL!	1	0	0.65	87.0497	0	0	1	#6	2	1	7	Rota+DES	2.61	7.34	2.95	3.21	1	0	1	0	1.5	1.5	0.574713	0.574713	1	support	35	181.7	11.7	2000	170	86	80	0	3	0	0	0	0	0	1
265	72	1	159	54.3	21.4786	0	1	1	1	0	7.5	7.1809	1	1	1	#6	2	1	7	Rota+DES	2.63	32.89	2.56	2.98	2	0	0	0	1.5	1.5	0.570342	0.570342	1	floppy	59	181.8	9.8	3000	181	77	64	0	3	0	0	0	0	0	1
266	75	0	156.6	50	20.3886	0	1	1	1	0	0.65	88.8592	0	0	1	#6	2	1	7	Rota+DES	1.64	29.04	1.68	2.21	3	0	0	0	1.25	1.5	0.762195	0.914634	2	floppy	114	177.7	12.7	2000	182	76	67	0	3	0	0	0	0	0	3
267	87	0	135	36.9	20.2469	0	1	1	1	0	0.74	74.238	0	0	1	#6	2	1	7	Rota+DES	3.09	6.04	2.57	3.02	2	0	0	0	1.5	1.5	0.485437	0.485437	1	floppy	28	143.7	9.3	7000	142	69	78	0	3	0	0	0	0	0	1
268	63	1	170.4	69.9	24.0734	0	1	1	1	1	0.87	88.6271	0	0	1	#6	2	1	7	Rota+DES	2.77	51.55	2.5	2.85	2	0	1	0	1.5	1.5	0.541516	0.541516	1	floppy	60	181	15	4000	132	82	72	0	3	0	0	0	0	0	2
269	72	1	159	66	26.1066	1	1	0	1	0	0.72	107.309	0	0	1	#6	2	1	7	Rota+DES	2.24	15.84	1.81	2.65	1	0	0	0	1.5	1.5	0.669643	0.669643	1	floppy	51	174	12.8	7000	146	70	74	0	3	0	0	0	0	0	2
270	71	1	172	72.7	24.5741	0	1	1	1	0	7.79	6.89284	1	1	1	#6	2	1	7	Rota+DES	3.72	27.41	2.75	3.35	1	0	1	0	1.5	2	0.403226	0.537634	2	switch	98	158.9	10.9	5000	130	63	65	0	3	0	0	0	0	0	1
271	77	1	156	60.9	25.0247	1	1	1	1	0	0.72	105.857	0	0	1	#6	2	1	7	Rota+BMS	3.24	16.16	2.6	2.99	1	0	0	0	1.5	1.5	0.462963	0.462963	1	floppy	50	159	10	4000	147	70	72	0	3	0	0	0	0	0	1
272	81	1	165.5	72	26.2867	1	1	0	1	0	1.02	70.0956	0	0	1	#6	2	1	7	Rota+DES	2.85	26.28	2.24	2.9	1	0	0	0	1.5	2	0.526316	0.701754	2	switch	97	178.6	12.1	7000	130	70	60	0	3	0	0	0	0	0	2
273	73	1	160.4	55	21.3774	0	1	1	1	0	0.58	137.337	0	0	1	#1	1	0	7	Rota+DES	3.06	5.39	3.73	4.01	1	0	0	0	1.5	1.5	0.490196	0.490196	1	floppy	17	159.5	8.5	6000	122	71	79	0	3	0	0	0	0	0	1
274	89	1	150	39.1	17.3778	0	1	0	1	0	0.98	72.0173	0	0	1	#6	2	1	7	Rota+DES	3.04	18.03	2.77	3.05	1	0	1	0	1.25	1.25	0.411184	0.411184	1	floppy	57	172.2	11.4	9000	178	81	67	0	3	0	0	0	0	0	1
275	77	1	162.2	60.9	23.1481	0	1	0	1	0	8.55	6.08964	1	1	1	#6	2	1	7	Rota+DES	2.89	15.14	2.92	3.3	1	0	1	0	1.5	1.5	0.519031	0.519031	1	floppy	20	171	10	5000	177	90	73	0	3	0	0	0	0	0	1
276	76	1	169	60	21.0077	0	1	0	1	0	0.54	147.928	0	0	1	#6	2	1	7	Rota+DES	2.76	38.76	1.9	2.69	1	0	0	0	1.25	1.25	0.452899	0.452899	1	floppy	77	178.2	12.8	8000	164	93	51	0	3	0	0	0	0	0	2
277	72	1	163	69.7	26.2336	1	1	1	1	0	0.94	78.8878	0	0	1	#1	1	0	7	Rota+DES	3.05	14.47	1.97	2.78	1	0	0	0	1.5	1.5	0.491803	0.491803	1	floppy	19	186	9.5	3000	162	80	68	0	3	0	0	0	0	0	1
278	73	1	152.6	43.1	18.5084	0	0	1	1	1	0.63	124.837	0	0	1	#6	2	1	7	Rota+Balloon	3.03	9.54	NA	NA	1	0	0	0	1.5	1.5	0.49505	0.49505	1	floppy	42	178.3	14	3000	180	71	64	0	3	0	0	0	0	0	1
279	89	1	163.8	41.6	15.5048	0	1	0	1	1	0.94	75.5653	0	0	1	#1	1	0	7	Rota+DES	1.88	27.21	2.12	2.58	1	0	0	0	1.25	1.25	0.664894	0.664894	1	switch	219	177.4	13.7	6000	160	76	64	1	2	0	0	0	0	0	2
280	71	0	148	51.9	23.6943	0	1	1	1	0	0.7	82.4885	0	0	1	#6	2	1	7	Rota+DES	2.32	16.5	2.14	2.52	1	0	0	0	1.5	1.5	0.646552	0.646552	1	floppy	42	158.7	14	3000	173	86	63	0	3	0	0	0	0	0	1
281	62	1	171	85.4	29.2056	1	1	1	1	0	1.17	63.1678	0	0	1	#1	1	0	7	Rota+DES	3.12	8.65	2.52	3.01	2	0	0	0	1.5	1.5	0.480769	0.480769	1	floppy	90	177.9	12.9	4000	180	123	90	0	3	0	0	0	0	0	1
282	89	1	150	39.5	17.5556	0	1	0	1	0	1	70.3577	0	0	1	#1	1	0	7	Rota+DES	1.94	8.47	2.24	2.61	1	0	0	0	1.5	1.5	0.773196	0.773196	1	floppy	33	159.7	11	6000	188	74	58	0	3	0	0	0	0	0	1
283	66	1	173.4	64.8	21.5515	0	1	0	1	0	12.92	3.90188	1	1	1	#7	2	1	7	Rota+DES	2.32	23.25	2.18	2.72	1	0	1	1	1.25	1.25	0.538793	0.538793	1	floppy	70	180	14	2000	114	86	85	0	3	0	0	0	0	0	2
284	68	1	180	75.6	23.3333	0	1	1	1	0	10.49	4.93246	1	1	1	#6	2	1	7	Rota+DES	2.3	53.59	1.92	2.8	2	0	0	0	1.5	1.5	0.652174	0.652174	1	support	60	176.2	10	6000	130	65	59	0	3	0	0	0	0	0	2
285	89	1	163.8	41.6	15.5048	0	1	0	1	1	1.14	60.4844	0	0	1	#6	2	1	7	Rota+DES	1.99	16.53	2.34	2.61	1	0	0	0	1.5	1.5	0.753769	0.753769	1	floppy	61	178.6	12.2	4000	165	77	55	0	3	0	0	0	0	0	1
286	80	1	151	61.5	26.9725	1	1	1	1	1	0.96	75.365	0	0	1	#7	2	1	7	Rota+DES	2.1	18.82	2.16	2.65	2	0	0	0	1.5	1.5	0.714286	0.714286	1	support	60	176.8	12	7000	210	106	61	0	3	0	0	0	0	0	1
287	71	0	150.5	52	22.9578	0	1	0	1	1	0.51	118.878	0	0	1	#6	2	1	7	Rota+DES	2.13	19.83	1.64	2.16	1	0	0	0	1.5	1.5	0.704225	0.704225	1	floppy	40	180.7	13.3	4000	182	99	73	0	3	0	0	0	0	0	2
288	69	0	154.1	65.3	27.4984	1	1	1	1	0	1.19	44.9753	0	0	1	#6	2	1	7	Rota+DES	1.9	34.51	2.11	2.71	1	0	0	0	1.25	1.25	0.657895	0.657895	1	support	117	177.9	13	4000	140	80	68	0	3	0	0	0	0	0	1
289	78	1	164	66	24.539	0	1	1	1	0	1.03	69.8439	0	0	0	#6	2	1	7	Rota+DES	2.38	44.7	1.74	2.57	1	0	0	0	1.5	1.5	0.630252	0.630252	1	floppy	46	172.8	11.5	5000	187	106	87	0	3	0	0	0	0	0	2
290	81	0	154	65	27.4077	1	1	1	1	0	0.75	74.165	0	0	1	#6	2	1	7	Rota+DES	3.51	11.29	2.78	3.28	1	0	0	0	1.5	2	0.42735	0.569801	2	floppy	84	172.3	10.5	8000	167	82	81	0	3	0	0	0	0	0	1
291	84	1	164	66.5	24.7249	0	1	0	1	0	1.17	59.3913	0	0	1	#6	2	1	7	Rota+DES	2.22	33.76	2.13	2.86	2	0	0	0	1.5	1.5	0.675676	0.675676	1	floppy	45	179.8	11.3	5000	153	85	76	0	3	0	0	0	0	0	2
292	73	1	161	53.4	20.6011	0	1	0	1	0	0.9	82.7156	0	0	1	#1	1	0	7	Rota+DES	2.92	7.13	3.48	3.78	2	0	0	0	1.5	1.5	0.513699	0.513699	1	floppy	49	178.8	12.3	2000	114	68	65	0	3	0	0	0	0	0	2
293	65	1	168	71.2	25.2268	1	1	1	1	0	0.53	156.028	0	0	1	#6	2	1	7	Rota+DES	2.43	31.63	2.04	2.61	1	0	0	0	1.5	1.5	0.617284	0.617284	1	floppy	33	179	11	5000	148	96	63	0	3	0	0	0	0	0	1
294	79	0	150	46	20.4444	0	1	1	1	0	2.1	22.7187	1	0	1	#6	2	1	7	Rota+DES	1.88	23.82	1.82	2.26	2	0	0	0	1.25	1.25	0.664894	0.664894	1	floppy	25	182	8.3	5000	150	70	76	0	3	0	0	0	0	0	1
295	84	1	164	63.6	23.6466	0	1	0	1	0	1.29	53.0626	0	0	1	#1	1	0	7	Rota+DES	1.79	58.79	2.17	2.87	1	0	0	0	1.5	1.5	0.837989	0.837989	1	floppy	29	179.7	9.7	4000	102	54	69	0	3	0	0	0	0	0	2
296	77	1	168.5	56	19.7237	0	1	1	1	0	6.43	8.46067	1	1	1	#13	3	0	7	Rota+DES	2.61	6.97	2.62	3.39	3	0	0	0	1.5	1.5	0.574713	0.574713	1	floppy	109	178	18.2	6000	143	63	61	1	1	0	0	0	0	0	2
297	76	1	167	70	25.0995	1	1	0	1	0	0.95	77.0797	0	0	1	#6	2	1	7	Rota+DES	1.96	14.34	1.71	2.19	1	0	0	0	1.25	1.25	0.637755	0.637755	1	floppy	34	176.3	11.3	3000	132	61	66	0	3	0	0	0	0	0	1
298	74	1	169	65.7	23.0034	0	1	0	1	0	0.95	77.4981	0	0	1	#6	2	1	7	Rota+DES	2.49	20.45	2.21	2.65	2	0	0	0	1.5	1.5	0.60241	0.60241	1	floppy	36	179.7	12	5000	151	65	60	0	3	0	0	0	0	0	2
299	50	1	183	77	22.9926	0	0	1	0	0	10.01	5.54174	1	1	0	#6	2	1	7	Rota+DES	2.82	9.47	2.78	3.35	1	0	0	0	1.5	1.5	0.531915	0.531915	1	floppy	27	178	9	4000	104	77	98	0	3	0	0	0	0	0	1
300	74	1	168.7	68.8	24.1745	0	1	0	1	0	0.9	82.4875	0	0	1	#6	2	1	7	Rota+DES	1.96	10.75	2.3	3	1	0	0	0	1.5	1.5	0.765306	0.765306	1	floppy	38	156	12.7	3000	134	81	60	0	3	0	0	0	0	0	1
301	77	1	160	54.5	21.2891	0	1	0	1	0	0.96	75.952	0	0	1	#1	1	0	7	Rota+DES	3.29	10.49	2.23	2.89	1	0	1	0	1.5	1.5	0.455927	0.455927	1	floppy	95	178.1	13.6	10000	124	80	72	0	3	0	0	0	0	0	2
302	71	0	148	53.9	24.6074	0	1	0	1	0	0.54	111.289	0	0	1	#7	2	1	7	Rota+DES	1.94	17.6	2.05	2.46	2	0	0	0	1.5	1.5	0.773196	0.773196	1	floppy	51	174.8	12.8	8000	148	84	80	0	3	0	0	0	0	0	2
303	71	0	157	54	21.9076	0	1	0	1	0	0.71	81.1492	0	0	1	#6	2	1	7	Rota+DES	2.21	18.11	2.3	2.54	1	0	0	0	1.25	1.25	0.565611	0.565611	1	floppy	83	174	16.6	3000	164	88	76	0	3	0	0	0	0	0	1
304	67	1	169	57.8	20.2374	0	0	0	1	0	0.91	83.1019	0	0	1	#6	2	1	7	Rota+DES	2.2	25.94	2.49	2.81	1	0	0	0	1.5	1.5	0.681818	0.681818	1	floppy	27	182	13.5	2000	168	104	60	0	3	0	0	0	0	0	1
305	68	1	177	73.4	23.4288	0	1	1	1	1	0.8	96.1331	0	0	0	#2	1	0	7	Rota+DES	1.62	39.84	1.99	2.64	1	0	1	0	1.25	1.25	0.771605	0.771605	1	floppy	20	179.5	10	4000	190	124	68	1	1	0	0	0	0	0	1
306	73	1	166	60	21.7738	0	1	0	1	0	0.61	129.573	0	0	1	#6	2	1	7	Rota+DES	2.82	13.51	2.3	2.68	1	0	0	0	1.5	1.5	0.531915	0.531915	1	floppy	111	172.9	13.9	4000	138	72	56	0	3	0	0	0	0	0	1
307	82	0	142.2	40	19.7816	0	1	1	1	0	4.37	9.67881	1	1	1	#6	2	1	7	Rota+DES	2.36	33.02	2.24	2.67	2	0	0	0	1.25	1.25	0.529661	0.529661	1	support	56	175.8	11.2	4000	224	75	80	0	3	0	0	0	0	0	1
[truncated: 3 more columns]
