# Supplementary material for: Halfway rotational atherectomy for calcified lesions: Comparison with conventional rotational atherectomy in a propensity-score matched analysis
Source: PLoS One. 2019 Jul 5;14(7):e0219289. doi: 10.1371/journal.pone.0219289 (PMC6611662; doi:10.1371/journal.pone.0219289)
Supplement: S2 File — (XLSX) [file pone.0219289.s002.xlsx]

## Sheet: Rota halfway database N = 307_s
Study Number	Age	Male1__female0	Height (cm)	BW (kg)	Body mass index	Overweight	HTN	DM	Dyslipidemia	Current smoker	Creatinine at admission	eGFR	CRF	CRF on HD	Statin treatment	Target lesion (from)	RCA1__LM-LAD2__LCX3	LM-LAD1_other0	Guide cathe size (Fr)	Final procedure	Reference diameter (mm)	Lesion length (mm)	Minimum_lumen_diameter_stented(mm)	Mean_lumen_diameter_stented(mm)	lesion_angle__mild1__moderate2__severe3	CTO	Culprit lesion in ACS	IABP during RA	Initial burr size	Final burr size	Initial_burr_to_artery_ratio	Final_burr_to_artery_ratio	Number of burr size	floppy_support_switch	Total run time (seconds)	Mean rotational speed (x 1000 rpm)	Mean single run time (seconds)	Maximum speed reduction during RA (rpm)	SBP just before RA (mmHg)	DBP just before RA (mmHg)	HR just before RA (per minute)	Slow flow just after Rota	TIMI flow just after Rota	Periprocedural MI with slow flow	Any_perforation_including_burr_and_wire	Minor_perforation_due_to_wire	Major perforation due to Burr	Burr entrapment	Full RA1__Successful balloon dilatation following haflway RA2__Unsuccessful balloon dilatation following halfway RA requiring Full RA3__Unsuccessful delivery of any device following halfway RA_
1	76	1	161	71	27.3909	1	1	1	1	0	1.15	61.8283	0	0	1	#7	2	1	7	Rota+DES	2.77	12.86	2.65	3.09	1	0	0	0	1.25	1.25	0.451264	0.451264	1	floppy	102	182.8	20.4	6000	120	70	76	0	3	0	0	0	0	0	1
2	68	1	170	72	24.9135	0	1	0	1	0	0.89	85.0046	0	0	1	#7	2	1	7	Rota+DES	1.42	22.25	1.87	2.39	1	0	0	0	1.25	1.25	0.880282	0.880282	1	support	98	183.2	19.6	5000	132	88	72	0	3	0	0	0	0	0	1
3	80	1	169.5	64	22.2762	0	1	1	1	0	0.82	90.4002	0	0	1	#6	2	1	7	Rota+DES	2.4	14.07	2.4	3.04	1	0	0	0	1.25	1.25	0.520833	0.520833	1	floppy	62	140.3	20.7	6000	130	86	72	0	3	0	0	0	0	0	1
4	70	0	147	50	23.1385	0	1	1	1	0	0.6	98.8327	0	0	1	#1	1	0	7	Rota+Covered Stent	3.6	64	3.32	3.9	3	0	0	1	1.25	1.25	0.347222	0.347222	1	support	185	136.7	16.8	30000	156	70	63	1	0	1	1	0	1	0	1
5	74	0	148	65	29.6749	1	1	1	1	0	0.67	86.0394	0	0	1	#6	2	1	7	Rota+DES	2.28	43.95	2.33	2.81	1	0	0	0	1.25	1.25	0.548246	0.548246	1	floppy	149	141.1	21.3	5000	184	76	64	0	3	0	0	0	0	0	1
6	78	0	141	45.3	22.7856	0	1	0	1	0	0.94	57.5913	0	0	1	#11	3	0	7	Rota+DES	2.33	14.08	2.02	2.51	3	0	0	0	1.25	1.25	0.536481	0.536481	1	floppy	126	181.5	21	8000	175	71	57	1	1	0	0	0	0	0	1
7	75	1	162	58	22.1003	0	1	1	1	0	0.94	78.2368	0	0	1	#6	2	1	7	Rota+DES	1.74	48.89	1.87	2.41	1	0	0	0	1.25	1.25	0.718391	0.718391	1	floppy	140	187.5	23.3	5000	132	68	56	1	2	0	0	0	0	0	1
8	72	1	163.5	58.3	21.8089	0	1	0	1	1	0.8	95.0241	0	0	1	#6	2	1	7	Rota+DES	1.83	26.75	2	2.7	1	0	0	0	1.25	1.75	0.68306	0.956284	2	support	85	134.4	17	5000	132	80	66	0	3	0	0	0	0	0	1
9	67	1	166	40.7	14.7699	0	1	0	0	0	2.38	27.4015	1	0	0	#6	2	1	7	Rota+DES	2.94	19.91	2.89	3.34	1	0	0	0	1.25	1.25	0.42517	0.42517	1	floppy	111	186.8	22.2	3000	156	96	86	0	3	0	0	0	0	0	1
10	70	1	154	57.3	24.1609	0	0	0	1	1	0.68	115.284	0	0	1	#1	1	0	7	Rota+BMS	3.35	5.97	2.88	3.89	1	0	0	0	1.25	1.25	0.373134	0.373134	1	floppy	88	134.8	22	8000	152	86	54	0	3	0	0	0	0	0	1
11	79	0	146	49	22.9874	0	1	0	1	0	1.62	30.6509	0	0	1	#6	2	1	7	Rota+DES	2.77	44.2	2.17	3.19	2	0	0	0	1.25	1.25	0.451264	0.451264	1	floppy	97	135.6	19.4	6000	173	56	71	0	3	0	0	0	0	0	1
12	62	1	171.2	70.4	24.0196	0	1	1	0	1	1.2	61.349	0	0	0	#1	1	0	7	Rota+DES	2.06	9.67	2.76	3.24	1	0	0	0	1.5	1.5	0.728155	0.728155	1	floppy	84	139.5	21	8000	160	80	72	0	3	0	0	0	0	0	1
13	71	1	165	53.7	19.7245	0	1	1	1	0	2.67	23.7158	1	0	1	#7	2	1	7	Rota+DES	2.06	54.04	1.88	2.54	2	0	0	0	1.25	1.25	0.606796	0.606796	1	floppy	159	192.8	19.9	3000	158	72	68	0	3	0	0	0	0	0	1
14	71	1	169	68.9	24.1238	0	1	1	1	0	0.91	82.1294	0	0	1	#6	2	1	7	Rota+DES	2.35	31.66	2.66	3.12	2	0	0	0	1.25	1.25	0.531915	0.531915	1	floppy	181	138	22.6	8000	150	76	56	0	3	0	0	0	0	0	1
15	82	1	155	53	22.0604	0	1	1	0	0	1.62	40.9971	0	0	0	#6	2	1	6	Rota+DES	1.8	21.87	1.84	2.81	2	0	1	0	1.25	1.25	0.694444	0.694444	1	floppy	129	150.3	21.5	5000	111	38	97	0	3	0	0	0	0	0	1
16	79	1	169	75.6	26.4697	1	1	0	1	0	0.64	120.639	0	0	1	#6	2	1	7	Rota+DES	2.76	18.71	2.04	2.61	2	0	0	0	1.25	1.25	0.452899	0.452899	1	floppy	83	139	20.8	4000	130	74	72	0	3	0	0	0	0	0	1
17	78	1	173	71	23.7228	0	1	1	0	0	1.02	70.6347	0	0	0	#1	1	0	7	Rota+DES	4.16	12.45	3.29	4.21	3	0	0	0	1.5	1.5	0.360577	0.360577	1	floppy	154	190.4	22	7000	160	72	72	1	2	0	0	0	0	0	1
18	78	0	146	37	17.3579	0	0	0	1	0	5.32	7.79192	1	1	1	#7	2	1	7	Rota+DES	2.72	31.39	2.79	3.28	1	0	0	0	1.25	1.25	0.459559	0.459559	1	floppy	77	140	19.3	4000	120	72	72	0	3	0	0	0	0	0	1
19	77	1	161	60.7	23.4173	0	1	1	1	0	1.29	54.0082	0	0	1	#6	2	1	7	Rota+DES	1.89	39.55	1.76	2.53	1	0	0	0	1.25	1.25	0.661376	0.661376	1	floppy	126	138.5	21	7000	172	90	60	0	3	0	0	0	0	0	1
20	77	1	163.8	41.8	15.5793	0	1	1	1	0	1.06	67.745	0	0	1	#6	2	1	7	Rota+DES	2.78	14.88	2.42	3.11	1	0	0	0	1.25	1.75	0.44964	0.629496	2	floppy	239	136.2	21.7	8000	120	56	68	0	3	0	0	0	0	0	1
21	53	1	168.4	68.6	24.1902	0	1	0	1	0	0.9	88.2702	0	0	1	#6	2	1	7	Rota+DES	2.58	23.54	2.43	2.88	1	0	0	0	1.25	1.25	0.484496	0.484496	1	floppy	76	140.5	19	5000	139	82	58	1	2	0	1	1	0	0	1
23	75	1	167	60	21.5139	0	1	1	1	0	6.43	8.506	1	1	1	#11	3	0	7	Rota+DES	3.68	8.74	6.41	3.97	3	0	0	1	1.25	1.25	0.339674	0.339674	1	floppy	70	187	14	12000	124	60	80	0	3	0	0	0	0	0	1
24	83	1	167	63.8	22.8764	0	1	1	1	0	1.12	62.6134	0	0	1	#7	2	1	7	Rota+DES	1.55	37.83	1.8	2.43	2	0	0	0	1.25	1.75	0.806452	1.12903	2	floppy	182	181.8	18.2	6000	131	71	62	1	2	0	0	0	0	0	1
25	69	1	160	51	19.9219	0	1	1	1	1	0.78	98.6903	0	0	1	#6	2	1	7	Rota+DES	1.95	21.42	2.25	2.67	2	0	0	0	1.25	1.25	0.641026	0.641026	1	floppy	139	185.2	23.2	4000	156	92	72	0	3	0	0	0	0	0	1
26	86	0	144	46	22.1836	0	1	1	1	0	2.77	16.2225	1	0	1	#13	3	0	7	Rota+Covered Stent	1.41	35.82	2.11	2.48	3	0	1	0	1.25	1.25	0.886525	0.886525	1	floppy	108	193.8	18	NA	88	51	112	0	3	0	1	0	1	0	1
27	72	1	159	78.4	31.0114	1	1	1	1	0	0.98	75.1839	0	0	0	#5	2	1	7	Rota+DES	3.07	8.24	3.41	3.74	1	0	0	0	1.25	1.25	0.407166	0.407166	1	floppy	76	186.3	19	3000	142	78	72	0	3	0	0	0	0	0	1
28	66	1	161	57	21.9899	0	1	0	1	1	1.13	64.9259	0	0	1	#6	2	1	7	Rota+DES	2.27	13.58	2.86	3.12	2	0	0	0	1.25	1.25	0.550661	0.550661	1	floppy	120	135.4	24	6000	116	68	54	0	3	0	0	0	0	0	1
29	79	0	153	55	23.4952	0	1	0	1	0	0.88	61.9856	0	0	1	#6	2	1	7	Rota+DES	3.72	12.2	2.87	3.33	3	0	0	0	1.25	1.25	0.336022	0.336022	1	floppy	91	136.6	18.2	5000	118	72	74	0	3	0	0	0	0	0	2
30	79	1	153	56	23.9224	0	1	0	1	0	0.79	94.6146	0	0	1	#1	1	0	7	Rota+DES	2.59	31.67	2.67	3.07	1	0	1	1	1.25	1.25	0.482625	0.482625	1	floppy	30	185	15	NA	146	68	100	1	2	1	0	0	0	0	1
31	78	1	173	71	23.7228	0	1	1	0	0	1.05	68.311	0	0	0	#13	3	0	7	Rota+DES	1.68	32.91	1.81	2.34	2	0	0	0	1.25	1.25	0.744048	0.744048	1	switch	247	173.9	24.7	NA	170	81	76	0	3	0	0	0	0	0	1
33	61	1	153	50	21.3593	0	1	1	1	0	1.8	38.5506	0	0	1	#6	2	1	7	Rota+DES	1.68	23.88	2.45	2.84	1	0	0	0	1.25	1.25	0.744048	0.744048	1	floppy	87	182.5	21.8	3000	197	78	53	0	3	0	0	0	0	0	1
35	68	1	165	68	24.977	0	1	0	1	1	0.72	108.562	0	0	1	#6	2	1	7	Rota+DES	2.82	8.5	2.4	2.55	1	0	0	0	1.25	1.25	0.443262	0.443262	1	floppy	82	181	20.5	2000	172	86	72	0	3	0	0	0	0	0	1
36	68	1	159	61.3	24.2475	0	1	0	1	0	0.97	76.9669	0	0	1	#6	2	1	7	Rota+DES	1.96	37.49	1.81	2.38	2	0	0	0	1.25	1.25	0.637755	0.637755	1	floppy	190	138	23.8	4000	145	85	90	0	3	0	0	0	0	0	2
37	83	1	163	60.7	22.8462	0	0	1	1	0	0.66	115.269	0	0	1	#6	2	1	7	Rota+DES	2.42	54.24	2.1	2.51	1	0	0	0	1.25	1.25	0.516529	0.516529	1	floppy	131	134.8	21.8	5000	156	78	62	1	2	0	0	0	0	0	1
38	79	0	153	55	23.4952	0	1	0	0	0	0.88	61.9856	0	0	0	#1	1	0	7	Rota+DES	3.11	46.39	2.02	3.5	2	0	0	0	1.25	1.75	0.401929	0.562701	2	floppy	217	159.8	18.1	NA	132	76	80	1	2	0	0	0	0	0	1
39	70	1	167	68	24.3824	0	1	1	1	0	0.81	94.2088	0	0	1	#6	2	1	7	Rota+DES	2.31	38.09	2.12	3.12	2	0	0	0	1.25	1.25	0.541126	0.541126	1	floppy	119	138.2	19.8	6000	126	76	58	1	2	0	0	0	0	0	1
40	78	1	164.5	63.1	23.3183	0	1	1	0	0	1.15	61.5032	0	0	0	#6	2	1	7	Rota+DES	2.17	40.39	1.8	2.56	2	0	0	0	1.25	1.25	0.576037	0.576037	1	floppy	101	140.2	20.2	7000	172	96	68	1	2	0	0	0	0	0	1
42	65	1	172	66	22.3094	0	1	1	1	0	0.79	98.4362	0	0	1	#6	2	1	7	Rota+DES	2.2	50.17	2.2	2.86	1	0	0	0	1.25	1.25	0.568182	0.568182	1	floppy	103	137.8	20.6	7000	142	78	72	0	3	0	0	0	0	0	1
44	72	1	158	63	25.2363	1	1	0	1	0	0.91	81.8966	0	0	1	#6	2	1	7	Rota+DES	1.97	36.01	1.96	2.46	2	0	0	0	1.25	1.25	0.634518	0.634518	1	floppy	133	137.7	22.2	5000	143	73	54	0	3	0	0	0	0	0	1
45	70	0	148	48	21.9138	0	1	0	1	1	0.54	111.61	0	0	1	#6	2	1	7	Rota+DES	2.46	25.13	2.54	3.42	2	0	0	0	1.25	1.25	0.50813	0.50813	1	floppy	87	137.5	21.8	3000	122	65	48	0	3	0	0	0	0	0	2
46	81	1	160	70	27.3438	1	1	1	1	0	1.27	54.4285	0	0	1	#6	2	1	7	Rota+DES	2.13	37.37	2.35	3.13	1	0	0	1	1.25	1.25	0.586854	0.586854	1	floppy	83	138	20.8	3000	164	52	70	0	3	0	0	0	0	0	1
47	79	1	155	52.6	21.8939	0	1	0	1	0	0.94	77.4159	0	0	1	#7	2	1	7	Rota+DES	1.8	12.88	2	2.44	1	0	0	0	1.25	1.25	0.694444	0.694444	1	floppy	146	185.7	24.3	5000	148	72	60	0	3	0	0	0	0	0	1
48	66	1	169	64	22.4082	0	1	0	1	0	10.6	4.90307	1	1	1	#6	2	1	7	Rota+DES	2.28	45.65	2.47	3.33	1	0	0	1	1.25	1.25	0.548246	0.548246	1	floppy	106	190.8	17.7	20000	168	82	67	0	3	0	0	0	0	0	1
49	78	1	168	71	25.1559	1	1	1	1	0	0.79	94.8596	0	0	0	#7	2	1	6	Rota+DES	2.21	20.11	2.64	3.03	1	0	0	0	1.25	1.25	0.565611	0.565611	1	floppy	149	195.1	21.3	7000	116	70	70	0	3	0	0	0	0	0	1
50	60	0	151.1	50.4	22.075	0	1	0	1	0	0.66	91.3532	0	0	1	#7	2	1	7	Rota+DES	1.87	7.27	1.66	2.06	1	0	0	0	1.25	1.25	0.668449	0.668449	1	floppy	109	138.4	21.8	5000	159	79	63	0	3	0	0	0	0	0	1
52	83	1	145	39.5	18.7872	0	1	0	1	0	5.53	9.91655	1	1	1	#1	1	0	8	Rota+DES	1.77	17.51	2.46	3.42	3	0	1	0	1.5	1.5	0.847458	0.847458	1	support	188	189	23.5	NA	126	55	53	1	2	0	0	0	0	0	2
53	73	1	152	50.7	21.9443	0	1	1	1	0	1.21	58.7827	0	0	1	#1	1	0	7	Rota+DES	2.09	54.51	2.13	2.97	2	0	0	0	1.25	1.25	0.598086	0.598086	1	floppy	157	139.4	22.4	7000	140	70	60	1	1	1	0	0	0	0	2
54	59	1	170	64.4	22.2837	0	1	1	1	0	0.91	85.2749	0	0	1	#7	2	1	7	Rota+DES	1.81	18.52	1.87	2.33	2	0	0	0	1.25	1.25	0.690608	0.690608	1	floppy	128	187.7	21.3	5000	128	68	54	0	3	0	0	0	0	0	2
56	68	1	163	63.7	23.9753	0	1	1	1	0	0.82	93.4324	0	0	1	#6	2	1	7	Rota+DES	1.64	34.64	2.09	2.81	2	0	0	0	1.25	1.25	0.762195	0.762195	1	floppy	104	186.8	20.8	8000	120	80	70	1	1	0	0	0	0	0	1
57	78	0	148	46.7	21.32	0	1	1	1	0	0.71	79.6149	0	0	1	#1	1	0	8	Unsuccess	2.63	23.89	NA	NA	2	1	0	0	1.25	1.25	0.475	0.475285	1	support	80	184.8	16	NA	119	52	56	1	0	0	0	0	0	0	4
58	83	1	160	53.5	20.8984	0	1	0	1	0	1.12	62.6134	0	0	1	#6	2	1	7	Rota+DES	2.23	27.07	1.94	2.44	2	0	0	0	1.25	1.25	0.560538	0.560538	1	floppy	134	136.3	22.3	4000	124	54	74	0	3	0	0	0	0	0	2
59	61	1	165.5	70	25.5565	1	1	0	1	0	0.81	96.8778	0	0	1	#5	2	1	7	Rota+DES	2.01	48.6	2.24	3.13	1	0	1	1	1.25	1.25	0.621891	0.621891	1	floppy	138	185.3	19.7	4000	100	64	92	1	2	1	0	0	0	0	1
60	78	0	145.7	44.3	20.8682	0	1	1	1	0	0.76	73.6017	0	0	1	#6	2	1	7	Rota+DES	1.68	10.56	2.4	2.61	2	0	0	0	1.25	1.25	0.744048	0.744048	1	support	82	185.3	20.5	4000	128	56	74	0	3	0	0	0	0	0	1
78	70	1	167	71.5	25.6373	1	1	0	1	0	0.62	128.252	0	0	1	#6	2	1	7	Rota+DES	2.41	25.18	2.12	3.34	3	0	0	0	1.25	1.25	0.518672	0.518672	1	switch	338	146.1	22.5	8000	144	86	68	0	3	0	0	0	0	0	2
85	81	1	164.5	56.6	20.9163	0	1	0	1	0	1.2	58.1086	0	0	1	#6	2	1	7	Rota+DES	1.8	30.77	2.16	2.95	2	0	0	0	1.25	1.25	0.694444	0.694444	1	switch	207	188.2	20.7	5000	148	62	64	1	2	0	0	0	0	0	1
87	76	1	168	59.7	21.1522	0	1	0	1	1	7.34	7.28148	1	1	1	#5	2	1	7	Rota+DES	2	39.18	1.96	3.23	3	0	0	0	1.25	1.25	0.625	0.625	1	floppy	100	187	16.7	5000	146	72	79	0	3	0	0	0	0	0	1
90	68	1	171	66	22.571	0	1	1	1	0	1.17	61.9944	0	0	1	#6	2	1	7	Rota+DES	1.88	34.2	2.62	3.07	1	0	0	0	1.25	1.25	0.664894	0.664894	1	floppy	129	186.5	21.5	5000	151	76	77	0	3	0	0	0	0	0	1
91	67	1	171	64.2	21.9555	0	1	1	1	0	0.64	124.742	0	0	1	#6	2	1	7	Rota+DES	2.04	26.57	2.14	2.71	1	0	0	0	1.25	1.25	0.612745	0.612745	1	floppy	82	185	20.5	3000	148	73	70	0	3	0	0	0	0	0	1
95	66	1	152	48.7	21.0786	0	1	0	1	1	0.68	116.669	0	0	1	#6	2	1	7	Rota+DES	1.83	35.69	1.9	2.69	1	0	0	0	1.25	1.25	0.68306	0.68306	1	floppy	132	190.4	18.9	4000	157	94	69	1	1	0	0	0	0	0	1
99	69	1	160	55.4	21.6406	0	1	1	1	1	0.97	76.7392	0	0	1	#7	2	1	7	Rota+DES	1.93	20.36	1.73	2.31	3	0	0	0	1.25	1.25	0.647668	0.647668	1	floppy	162	181.7	23.1	6000	125	63	53	0	3	0	0	0	0	0	2
102	81	0	138.7	37.5	19.493	0	1	0	1	0	0.64	89.061	0	0	1	#6	2	1	7	Rota+DES	2	49.64	2.35	2.81	1	0	0	0	1.25	1.25	0.625	0.625	1	floppy	132	133.7	22	5000	184	100	63	0	3	0	0	0	0	0	1
107	72	0	153	60.8	25.9729	1	1	0	1	1	0.81	69.5043	0	0	1	#6	2	1	7	Rota+DES	1.49	45.56	2.28	2.71	2	0	0	0	1.25	1.25	0.838926	0.838926	1	floppy	102	139	14.6	7000	142	75	62	1	1	0	0	0	0	0	1
114	80	1	157.2	49.1	19.869	0	1	1	1	0	1.01	71.0762	0	0	1	#6	2	1	7	Rota+DES	2.09	54.53	1.99	3.03	2	0	0	1	1.25	1.25	0.598086	0.598086	1	floppy	226	171.8	22.6	6000	161	70	77	1	1	0	0	0	0	0	1
117	79	1	163	57	21.4536	0	1	0	1	0	6.96	7.68155	1	0	1	#6	2	1	7	Rota+BMS	2.77	11.94	2.69	3.82	2	0	1	0	1.25	1.25	0.451264	0.451264	1	floppy	101	136	20.2	6000	146	72	85	0	3	0	0	0	0	0	2
119	82	1	171.5	52.5	17.8497	0	1	0	1	0	0.98	73.2249	0	0	1	#6	2	1	7	Rota+DES	2.02	57.15	2.58	3.25	2	0	0	0	1.25	1.25	0.618812	0.618812	1	floppy	122	150.8	15.3	10000	230	106	69	0	3	0	0	0	0	0	2
128	81	1	161	65	25.0762	1	1	0	1	0	0.89	82.0388	0	0	1	#6	2	1	7	Rota+DES	1.65	60.42	1.94	2.7	1	0	1	0	1.25	1.25	0.757576	0.757576	1	floppy	109	157.1	12.1	10000	136	75	69	0	3	0	0	0	0	0	1
129	68	1	170	57	19.7232	0	1	1	1	0	0.76	101.995	0	0	1	#5	2	1	7	Rota+DES	1.77	49.96	2.16	2.89	2	0	0	1	1.25	1.25	0.706215	0.706215	1	floppy	36	158.3	12	4000	115	57	85	1	2	0	0	0	0	0	2
136	63	0	153	48.5	20.7185	0	1	0	1	0	9.68	4.07827	1	1	1	#6	2	1	8	Rota+DES	3.5	39.09	1.68	3.19	2	0	0	0	1.25	1.25	0.357143	0.357143	1	floppy	42	185.2	8.4	4000	151	108	66	1	1	1	0	0	0	0	2
138	82	1	156.6	62.9	25.6488	1	1	1	1	0	0.9	80.7863	0	0	1	#6	2	1	7	Rota+DES	2.31	17.71	2	3.21	2	0	0	0	1.25	1.5	0.541126	0.649351	2	switch	213	185	13.3	4000	114	58	70	1	2	0	0	0	0	0	2
144	76	1	162.2	56	21.2856	0	1	1	1	0	5.88	9.40527	1	1	1	#7	2	1	8	Rota+DES	2.38	50.86	2.11	2.96	2	0	0	1	1.5	1.5	0.630252	0.630252	1	support	179	156.6	16.3	5000	131	52	70	1	2	0	0	0	0	0	2
148	70	1	150	49.5	22	0	1	1	1	0	8.87	5.95085	1	1	1	#7	2	1	7	Rota+DES	2.21	13.1	2.22	2.56	1	0	1	0	1.25	1.25	0.565611	0.565611	1	floppy	76	178.3	19	4000	145	73	78	0	3	0	0	0	0	0	2
156	78	0	151	47.8	20.964	0	0	0	1	0	0.61	94.8585	0	0	1	#6	2	1	7	Rota+DES	1.96	25.49	2.14	2.88	3	0	0	0	1.5	1.5	0.765306	0.765306	1	floppy	76	155.7	12.7	6000	174	89	86	0	3	0	0	0	0	0	2
166	84	1	162	63.4	24.1579	0	1	1	1	0	1.12	62.4614	0	0	1	#6	2	1	7	Rota+DES	1.98	22.61	2.63	3.15	2	0	1	0	1.25	1.25	0.631313	0.631313	1	floppy	159	174.9	19.9	13000	167	77	71	0	3	0	0	0	0	0	2
174	68	1	160	61.9	24.1797	0	1	1	1	0	6.26	8.94936	1	1	1	#1	1	0	7	Rota+DES	3.28	13.95	2.97	3.69	3	0	1	0	1.5	1.5	0.457317	0.457317	1	floppy	69	156.4	13.8	6000	134	80	69	0	3	0	0	0	0	0	2
181	75	1	163.6	50.1	18.7185	0	1	1	1	1	0.55	145.219	0	0	1	#6	2	1	7	Rota+DES	1.85	18.05	2.33	2.87	3	0	0	0	1.25	1.25	0.675676	0.675676	1	floppy	68	157.5	17	2000	118	79	68	0	3	0	0	0	0	0	2
184	72	1	161.5	57.5	22.0456	0	1	0	1	0	0.74	103.97	0	0	1	#6	2	1	7	Rota+DES	1.8	23.74	1.75	2.35	2	0	0	0	1.25	1.25	0.694444	0.694444	1	floppy	70	157.8	14	5000	162	80	60	1	2	0	0	0	0	0	2
187	71	1	164.6	68.2	25.1724	1	1	0	1	0	1.4	49.9575	0	0	1	#6	2	1	7	Rota+DES	1.44	32.14	1.9	2.32	2	0	0	0	1.25	1.25	0.868056	0.868056	1	floppy	134	169.6	16.8	5000	143	88	59	1	2	0	0	0	0	0	1
198	81	1	172	66	22.3094	0	1	0	1	0	0.72	104.774	0	0	1	#6	2	1	7	Rota+DES	2.15	54.26	2.29	2.8	2	0	0	0	1.25	1.25	0.581395	0.581395	1	floppy	137	178.1	15.2	3000	138	71	70	0	3	0	0	0	0	0	2
204	78	1	168	61	21.6128	0	1	0	1	0	4.37	13.1773	1	1	1	#7	2	1	7	Rota+DES	1.62	31.54	2.03	2.87	2	0	0	0	1.5	1.5	0.925926	0.925926	1	floppy	95	172.9	13.6	5000	172	74	75	0	3	0	0	0	0	0	2
206	74	1	153	48.5	20.7185	0	1	0	1	0	0.72	106.714	0	0	1	#6	2	1	7	Rota+DES	1.95	38.02	1.87	2.52	1	0	0	0	1.25	1.25	0.641026	0.641026	1	floppy	125	168.7	17.9	4000	135	67	49	0	3	0	0	0	0	0	2
208	67	1	168	79	27.9904	1	1	1	1	0	0.94	80.0489	0	0	1	#5	2	1	7	Rota+DES	1.65	37.46	2.15	2.89	1	0	0	0	1.25	2	0.757576	1.21212	4	switch	273	177.7	13.7	7000	142	69	67	1	2	1	0	0	0	0	3
211	76	1	170.1	53.2	18.3867	0	1	1	1	0	0.79	95.3611	0	0	1	#6	2	1	7	Rota+DES	1.89	42.73	1.71	2.7	2	0	0	0	1.5	1.5	0.793651	0.793651	1	switch	152	178.8	13.8	7000	124	73	77	1	1	0	0	0	0	0	2
216	69	1	158	73.2	29.3222	1	1	0	1	0	0.58	138.917	0	0	1	#1	1	0	7	Rota+DES	2.31	33.51	1.76	2.66	3	0	0	0	1.25	1.25	0.541126	0.541126	1	switch	130	158.7	14.4	10000	141	65	61	1	1	0	0	0	0	0	2
221	78	1	160	58	22.6562	0	1	1	1	0	1.3	53.3891	0	0	1	#6	2	1	7	Rota+DES	2.43	52.03	1.94	3.04	1	0	0	0	1.25	1.25	0.514403	0.514403	1	support	113	180.2	11.3	10000	154	53	48	0	3	0	0	0	0	0	2
230	79	0	144.1	54.3	26.15	1	1	1	1	0	0.54	108.903	0	0	1	#6	2	1	7	Rota+DES	1.76	32.89	2.11	2.99	3	0	0	0	1.25	1.25	0.710227	0.710227	1	floppy	47	177.8	11.8	2000	153	82	78	0	3	0	0	0	0	0	2
239	70	0	148.3	33.9	15.4141	0	1	0	1	1	0.66	88.5387	0	0	1	#6	2	1	7	Rota+DES	2.55	12.61	1.79	2.65	2	0	0	0	1.5	1.5	0.588235	0.588235	1	floppy	72	177.2	14.4	4000	175	89	81	0	3	0	0	0	0	0	2
245	81	1	178	67.2	21.2094	0	1	1	1	1	2.27	27.8459	1	0	1	#13	3	0	7	Rota+DES	2.06	16.69	2.25	2.75	3	0	0	1	1.25	1.25	0.606796	0.606796	1	switch	99	170.1	12.4	5000	128	63	85	1	1	0	0	0	0	0	3
246	65	1	171	66.7	22.8104	0	0	1	1	0	0.76	102.934	0	0	1	#7	2	1	7	Rota+DES	2.05	33.83	2.21	2.84	1	0	0	0	1.5	1.5	0.731707	0.731707	1	floppy	79	180	15.8	2000	136	83	86	0	3	0	0	0	0	0	2
247	73	0	149	55.9	25.179	1	1	0	1	0	8.1	4.86178	1	1	1	#1	1	0	7	Rota+DES	1.09	54.12	1.87	2.6	1	0	0	0	1.25	1.25	1.14679	1.14679	1	floppy	58	175.8	11.6	10000	106	58	69	1	1	0	0	0	0	0	2
248	76	1	162	58	22.1003	0	1	1	1	0	0.74	102.835	0	0	1	#6	2	1	7	Rota+DES	2.11	23.5	2.24	2.9	2	0	0	0	1.25	1.75	0.592417	0.829384	2	switch	223	182.6	13.9	7000	130	63	55	0	3	0	0	0	0	0	2
257	71	1	147.8	41.1	18.8145	0	1	1	1	1	1.54	44.7542	0	0	1	#1	1	0	7	Rota+DES	3.28	11.59	2.09	3.1	2	0	0	0	1.5	1.5	0.457317	0.457317	1	switch	130	164.3	11.8	7000	127	69	85	0	3	0	0	0	0	0	3
258	80	0	144.6	48.5	23.1956	0	1	0	1	0	0.51	116.032	0	0	1	#7	2	1	7	Rota+DES	1.6	9.39	1.87	2.31	2	0	0	0	1.5	1.5	0.9375	0.9375	1	floppy	131	178.1	16.4	2000	153	70	89	0	3	0	0	0	0	0	2
259	82	0	142.5	47.6	23.4411	0	1	0	1	0	1.28	39.9225	0	0	1	#6	2	1	7	Rota+DES	2.38	34.82	1.99	2.45	3	0	0	0	1.5	1.5	0.630252	0.630252	1	support	95	177.8	11.9	7000	186	71	68	1	2	0	0	0	0	0	2
260	80	1	151.9	53.9	23.36	0	1	0	1	0	0.81	91.6894	0	0	1	#6	2	1	7	Rota+DES	2.3	20.82	2.14	2.79	2	0	0	0	1.5	2	0.652174	0.869565	2	switch	72	178	10.3	8000	121	75	69	1	2	0	0	0	0	0	2
266	75	0	156.6	50	20.3886	0	1	1	1	0	0.65	88.8592	0	0	1	#6	2	1	7	Rota+DES	1.64	29.04	1.68	2.21	3	0	0	0	1.25	1.5	0.762195	0.914634	2	floppy	114	177.7	12.7	2000	182	76	67	0	3	0	0	0	0	0	3
268	63	1	170.4	69.9	24.0734	0	1	1	1	1	0.87	88.6271	0	0	1	#6	2	1	7	Rota+DES	2.77	51.55	2.5	2.85	2	0	1	0	1.5	1.5	0.541516	0.541516	1	floppy	60	181	15	4000	132	82	72	0	3	0	0	0	0	0	2
269	72	1	159	66	26.1066	1	1	0	1	0	0.72	107.309	0	0	1	#6	2	1	7	Rota+DES	2.24	15.84	1.81	2.65	1	0	0	0	1.5	1.5	0.669643	0.669643	1	floppy	51	174	12.8	7000	146	70	74	0	3	0	0	0	0	0	2
272	81	1	165.5	72	26.2867	1	1	0	1	0	1.02	70.0956	0	0	1	#6	2	1	7	Rota+DES	2.85	26.28	2.24	2.9	1	0	0	0	1.5	2	0.526316	0.701754	2	switch	97	178.6	12.1	7000	130	70	60	0	3	0	0	0	0	0	2
276	76	1	169	60	21.0077	0	1	0	1	0	0.54	147.928	0	0	1	#6	2	1	7	Rota+DES	2.76	38.76	1.9	2.69	1	0	0	0	1.25	1.25	0.452899	0.452899	1	floppy	77	178.2	12.8	8000	164	93	51	0	3	0	0	0	0	0	2
279	89	1	163.8	41.6	15.5048	0	1	0	1	1	0.94	75.5653	0	0	1	#1	1	0	7	Rota+DES	1.88	27.21	2.12	2.58	1	0	0	0	1.25	1.25	0.664894	0.664894	1	switch	219	177.4	13.7	6000	160	76	64	1	2	0	0	0	0	0	2
283	66	1	173.4	64.8	21.5515	0	1	0	1	0	12.92	3.90188	1	1	1	#7	2	1	7	Rota+DES	2.32	23.25	2.18	2.72	1	0	1	1	1.25	1.25	0.538793	0.538793	1	floppy	70	180	14	2000	114	86	85	0	3	0	0	0	0	0	2
284	68	1	180	75.6	23.3333	0	1	1	1	0	10.49	4.93246	1	1	1	#6	2	1	7	Rota+DES	2.3	53.59	1.92	2.8	2	0	0	0	1.5	1.5	0.652174	0.652174	1	support	60	176.2	10	6000	130	65	59	0	3	0	0	0	0	0	2
287	71	0	150.5	52	22.9578	0	1	0	1	1	0.51	118.878	0	0	1	#6	2	1	7	Rota+DES	2.13	19.83	1.64	2.16	1	0	0	0	1.5	1.5	0.704225	0.704225	1	floppy	40	180.7	13.3	4000	182	99	73	0	3	0	0	0	0	0	2
289	78	1	164	66	24.539	0	1	1	1	0	1.03	69.8439	0	0	0	#6	2	1	7	Rota+DES	2.38	44.7	1.74	2.57	1	0	0	0	1.5	1.5	0.630252	0.630252	1	floppy	46	172.8	11.5	5000	187	106	87	0	3	0	0	0	0	0	2
291	84	1	164	66.5	24.7249	0	1	0	1	0	1.17	59.3913	0	0	1	#6	2	1	7	Rota+DES	2.22	33.76	2.13	2.86	2	0	0	0	1.5	1.5	0.675676	0.675676	1	floppy	45	179.8	11.3	5000	153	85	76	0	3	0	0	0	0	0	2
292	73	1	161	53.4	20.6011	0	1	0	1	0	0.9	82.7156	0	0	1	#1	1	0	7	Rota+DES	2.92	7.13	3.48	3.78	2	0	0	0	1.5	1.5	0.513699	0.513699	1	floppy	49	178.8	12.3	2000	114	68	65	0	3	0	0	0	0	0	2
295	84	1	164	63.6	23.6466	0	1	0	1	0	1.29	53.0626	0	0	1	#1	1	0	7	Rota+DES	1.79	58.79	2.17	2.87	1	0	0	0	1.5	1.5	0.837989	0.837989	1	floppy	29	179.7	9.7	4000	102	54	69	0	3	0	0	0	0	0	2
296	77	1	168.5	56	19.7237	0	1	1	1	0	6.43	8.46067	1	1	1	#13	3	0	7	Rota+DES	2.61	6.97	2.62	3.39	3	0	0	0	1.5	1.5	0.574713	0.574713	1	floppy	109	178	18.2	6000	143	63	61	1	1	0	0	0	0	0	2
298	74	1	169	65.7	23.0034	0	1	0	1	0	0.95	77.4981	0	0	1	#6	2	1	7	Rota+DES	2.49	20.45	2.21	2.65	2	0	0	0	1.5	1.5	0.60241	0.60241	1	floppy	36	179.7	12	5000	151	65	60	0	3	0	0	0	0	0	2
301	77	1	160	54.5	21.2891	0	1	0	1	0	0.96	75.952	0	0	1	#1	1	0	7	Rota+DES	3.29	10.49	2.23	2.89	1	0	1	0	1.5	1.5	0.455927	0.455927	1	floppy	95	178.1	13.6	10000	124	80	72	0	3	0	0	0	0	0	2
302	71	0	148	53.9	24.6074	0	1	0	1	0	0.54	111.289	0	0	1	#7	2	1	7	Rota+DES	1.94	17.6	2.05	2.46	2	0	0	0	1.5	1.5	0.773196	0.773196	1	floppy	51	174.8	12.8	8000	148	84	80	0	3	0	0	0	0	0	2
[truncated: 3 more columns]
